# Supplementary material for: Overexpression of PagSTOMAGEN, a Positive Regulator of Stomatal Density, Promotes Vegetative Growth in Poplar
Source: Int J Mol Sci. 2022 Sep 5;23(17):10165. doi: 10.3390/ijms231710165 (PMC9456429; doi:10.3390/ijms231710165)
Supplement: Supplementary file 1 [file ijms-23-10165-s001.zip › ijms-1892419-supplementary/Table S3-S12.xlsx]

## Sheet: Table S3
Table S3 DEGs in STO-OE and WT poplars
STO_1vsWT_1	STO_5vsWT_5	STO_10vsWT_10	STO_JvsWT_J
Pag00045807	Pag00009622	Pag00009622	Pag00009622
Pag00009622	Pag00014491	Pag00023683	Pag00045807
novel.16	Pag00021033	Pag00030191	Pag00041820
Pag00041785	Pag00045807	Pag00045807	Pag00045808
Pag00045808	Pag00021815	Pag00030190	novel.813
Pag00013522	Pag00011091	Pag00030290	novel.1073
novel.1381	novel.1419	Pag00045773	Pag00036932
novel.1073	Pag00015700	novel.1381	Pag00009273
Pag00028151	Pag00028560	Pag00016949	Pag00040248
Pag00006643	Pag00012329	Pag00045059	Pag00026924
Pag00043088	Pag00034760	Pag00023812	Pag00006612
Pag00014079	Pag00024302	Pag00020449	Pag00033506
Pag00017637	Pag00021760	Pag00028393	Pag00005484
Pag00018091	Pag00012632	Pag00023834	Pag00037683
novel.813	novel.16	Pag00001099	Pag00025713
Pag00032183	Pag00028478	Pag00020293	Pag00020719
Pag00025713	novel.1381	Pag00042895	Pag00031473
Pag00009186	Pag00020509	novel.996	Pag00026994
novel.878	Pag00028151	Pag00017700	Pag00033155
Pag00001256	Pag00010790	novel.1010	Pag00009186
Pag00016728	Pag00044666	Pag00012632	Pag00043501
Pag00009120	Pag00018415	Pag00037387	Pag00026781
Pag00004995	novel.233	Pag00005113	novel.607
Pag00019113	Pag00012064	Pag00031933	Pag00027649
Pag00033550	Pag00020243	novel.813	novel.1010
Pag00032263	Pag00020293	Pag00046066	Pag00043867
Pag00041877	Pag00026924	Pag00018207	Pag00022115
Pag00034563	Pag00045659	Pag00009753	Pag00008241
Pag00016150	Pag00033506	Pag00000002	Pag00026149
Pag00017984	Pag00004636	Pag00032624	Pag00000073
Pag00012683	Pag00039312	Pag00016903	Pag00000273
Pag00026953	Pag00001172	Pag00023813	Pag00034724
Pag00014576	Pag00018420	Pag00002066	Pag00003852
Pag00032770	Pag00037815	Pag00004377	Pag00012985
Pag00012892	Pag00005435	Pag00013227	Pag00043087
Pag00021225	Pag00028578	Pag00015891	Pag00016949
Pag00039750	Pag00009492	Pag00012558	Pag00002338
Pag00033764	Pag00032237	Pag00007854	Pag00010317
Pag00002684	Pag00011116	Pag00025725	Pag00025271
Pag00024848	Pag00024909	Pag00021437	Pag00005230
Pag00041342	Pag00002079	Pag00007620	Pag00011686
Pag00012977	Pag00029770	Pag00031384	Pag00022004
Pag00001428	Pag00026824	Pag00016927	Pag00019131
Pag00026417	Pag00001848	Pag00037435	Pag00002093
Pag00017644	Pag00018444	Pag00005266	Pag00014158
Pag00012747	Pag00027660	Pag00022338	Pag00030086
Pag00033376	Pag00032238	Pag00032731	Pag00005430
Pag00018115	Pag00001286	Pag00004084	Pag00034839
Pag00038467	Pag00021061	Pag00038685	Pag00020983
Pag00030606	novel.1073	Pag00008850	Pag00023746
Pag00028393	Pag00024331	Pag00007930	Pag00032156
Pag00044534	Pag00009693	Pag00027530	Pag00025277
Pag00031770	Pag00033557	Pag00045368	Pag00015769
Pag00025093	novel.968	Pag00020972	Pag00002652
Pag00026924	Pag00004502	Pag00009186	Pag00009872
Pag00019006	Pag00023191	Pag00043087	Pag00001373
Pag00007314	Pag00022364	Pag00045588	Pag00041877
Pag00025637	Pag00020714	Pag00029921	Pag00030085
Pag00036049	Pag00002189	Pag00033911	Pag00031933
Pag00022114	Pag00037298	Pag00018091	Pag00001256
Pag00001436	Pag00014946	Pag00021831	Pag00030458
Pag00038631	Pag00039750	Pag00030611	Pag00030944
Pag00014170	Pag00016798	Pag00012463	Pag00021512
Pag00000877	Pag00038149	Pag00027042	Pag00037893
Pag00036558	Pag00010965	Pag00043088	Pag00026158
Pag00021033	Pag00030688	Pag00028394	Pag00030293
Pag00041928	Pag00002093	Pag00023724	novel.37
Pag00045151	Pag00003976	Pag00035074	novel.1490
Pag00026720	Pag00028450	Pag00010998	Pag00007441
Pag00038256	Pag00045992	Pag00032356	Pag00028623
Pag00001823	Pag00044132	Pag00018525	Pag00003346
Pag00021398	Pag00014945	Pag00042127	Pag00012083
Pag00008820	Pag00006338	Pag00030871	Pag00024767
Pag00007854	Pag00012432	Pag00043501	Pag00006319
Pag00013690	Pag00015454	Pag00044659	Pag00023784
Pag00028394	Pag00002685	Pag00000359	Pag00009639
Pag00035065	Pag00022540	Pag00012732	Pag00020750
Pag00001587	Pag00014942	Pag00001038	Pag00032682
Pag00008673	Pag00012970	Pag00015346	Pag00024521
Pag00003102	Pag00004377	Pag00001041	Pag00005741
Pag00018206	Pag00009694	Pag00010924	Pag00016450
Pag00004202	Pag00038278	novel.1031	Pag00025366
Pag00005869	Pag00027972	Pag00029697	novel.278
Pag00011492	Pag00011812	Pag00001286	Pag00007403
Pag00010025	Pag00025680	Pag00022398	novel.16
Pag00026192	Pag00017700	Pag00011657	Pag00011733
Pag00030546	Pag00016150	Pag00037672	Pag00015169
Pag00024548	Pag00005253	Pag00020037	Pag00025367
Pag00002762	Pag00001287	Pag00025713	Pag00005503
Pag00007702	Pag00030287	Pag00041342	Pag00045943
Pag00002575	Pag00035544	Pag00040083	Pag00033550
Pag00039749	novel.1178	Pag00016948	Pag00018910
Pag00023683	Pag00023228	Pag00000093	Pag00001342
Pag00008691	Pag00009271	Pag00010025	Pag00020811
Pag00045484	Pag00014257	Pag00004114	Pag00010359
Pag00018631	Pag00036761	Pag00021451	Pag00003881
Pag00006445	Pag00042931	Pag00040678	Pag00009920
Pag00009881	Pag00004061	Pag00006095	Pag00014454
Pag00005146	Pag00025728	Pag00020459	Pag00025011
Pag00011024	Pag00021159	Pag00007748	Pag00032783
Pag00028229	Pag00022816	Pag00043094	Pag00041342
Pag00019593	Pag00012683	Pag00011757	Pag00042963
Pag00009184	Pag00025637	Pag00015559	Pag00023051
Pag00019604	Pag00024848	Pag00019950	Pag00010014
Pag00024521	Pag00006996	Pag00015513	Pag00017478
Pag00001437	Pag00018091	Pag00033987	Pag00012729
Pag00015352	Pag00031107	Pag00000092	Pag00028151
Pag00009271	Pag00027812	Pag00037812	Pag00008691
Pag00000347	Pag00034265	Pag00011367	Pag00033002
Pag00032147	Pag00002831	Pag00001587	Pag00011367
Pag00008332	Pag00015515	Pag00026955	Pag00004067
Pag00037684	Pag00004981	Pag00016150	Pag00018067
Pag00033901	Pag00018417	Pag00004894	Pag00025267
Pag00018169	Pag00037455	Pag00024850	Pag00006414
Pag00032240	Pag00005531	Pag00004667	Pag00036321
Pag00033250	Pag00001585	Pag00025073	Pag00028194
Pag00003951	Pag00001961	Pag00012879	Pag00024855
Pag00008500	novel.1352	Pag00000408	Pag00032240
Pag00046242	Pag00029102	Pag00008026	Pag00019934
Pag00014014	Pag00005063	Pag00025267	Pag00002070
Pag00014083	Pag00037893	Pag00010809	Pag00030880
Pag00030386	Pag00013676	Pag00043487	Pag00014087
Pag00036194	Pag00013522	Pag00037107	Pag00001254
Pag00026626	Pag00024464	Pag00028135	Pag00043088
Pag00026984	Pag00035885	Pag00013785	Pag00029714
Pag00024729	Pag00037631	Pag00000566	Pag00003732
Pag00003434	Pag00012977	Pag00012637	novel.255
Pag00024205	Pag00017481	Pag00016928	Pag00003857
Pag00021510	Pag00025713	Pag00001127	Pag00037018
Pag00000762	Pag00009822	Pag00031138	Pag00021509
Pag00045368	Pag00004049	Pag00005778	Pag00040913
Pag00041533	Pag00027649	Pag00025986	Pag00011024
Pag00015871	Pag00009633	Pag00005956	Pag00030606
Pag00007129	Pag00021012	Pag00028573	Pag00046242
Pag00036955	Pag00042437	Pag00040332	Pag00032466
novel.558	Pag00036186	Pag00039702	Pag00005674
Pag00025839	Pag00045243	Pag00030697	Pag00026238
Pag00006443	Pag00012150	Pag00023836	Pag00025216
Pag00005644	Pag00035963	Pag00002062	Pag00025372
Pag00001493	Pag00001127	Pag00017843	Pag00020911
Pag00022937	Pag00045100	Pag00027301	Pag00011667
Pag00026705	Pag00030102	Pag00024555	Pag00040702
Pag00042772	Pag00026860	Pag00005503	Pag00014169
Pag00005966	Pag00002916	Pag00006443	Pag00015878
Pag00033363	Pag00040304	Pag00033817	Pag00000029
Pag00025697	Pag00017503	Pag00025098	Pag00033154
Pag00033155	Pag00002943	Pag00014445	Pag00017008
Pag00046066	Pag00019835	Pag00018444	Pag00039707
novel.641	Pag00007803	novel.1441	Pag00022114
Pag00007487	Pag00020474	Pag00002545	Pag00038214
Pag00021190	Pag00016032	Pag00007469	novel.1248
Pag00040248	Pag00039749	Pag00032713	Pag00003848
Pag00002114	Pag00032773	Pag00023507	Pag00030697
Pag00015729	Pag00033688	Pag00007853	Pag00014068
Pag00002989	Pag00033609	Pag00013702	Pag00005247
Pag00032350	Pag00014944	Pag00009120	Pag00045008
Pag00016948	Pag00033550	Pag00006296	Pag00001488
Pag00020566	Pag00027172	Pag00019632	Pag00011555
Pag00020295	Pag00032583	Pag00006638	Pag00027492
Pag00003982	Pag00004570	Pag00014467	Pag00033595
Pag00021507	Pag00009720	Pag00003448	Pag00007620
Pag00012676	Pag00040225	Pag00019646	novel.1527
Pag00029796	Pag00009632	Pag00016018	Pag00034900
Pag00027908	Pag00033241	Pag00005933	Pag00018925
Pag00003265	Pag00034420	Pag00019074	Pag00033387
Pag00017074	Pag00012183	Pag00040246	Pag00007439
Pag00026650	Pag00005117	novel.16	Pag00005971
Pag00043087	Pag00004392	Pag00003625	Pag00006451
Pag00012702	Pag00004122	Pag00003955	Pag00008055
Pag00012985	Pag00012430	Pag00024088	Pag00000228
Pag00008817	Pag00039696	Pag00000793	Pag00038889
Pag00000636	Pag00026612	Pag00041892	Pag00000758
Pag00007647	Pag00027042	Pag00007855	Pag00037298
Pag00038815	Pag00008636	Pag00038538	Pag00017154
Pag00017928	Pag00002434	Pag00016904	Pag00040541
Pag00014290	Pag00028064	Pag00005253	Pag00025725
Pag00021142	Pag00011991	Pag00020811	Pag00039628
Pag00017001	Pag00014667	Pag00004566	Pag00006166
Pag00042713	Pag00021451	Pag00015199	Pag00026626
Pag00033803	Pag00008774	Pag00032799	Pag00016707
Pag00034577	Pag00041879	Pag00006133	Pag00000044
Pag00032718	Pag00030595	Pag00035180	Pag00000490
Pag00036200	Pag00035176	Pag00015205	Pag00002544
Pag00011334	Pag00012611	novel.574	Pag00011942
Pag00005247	Pag00030648	Pag00013758	Pag00013959
Pag00018060	Pag00008417	Pag00031410	novel.996
novel.1178	Pag00009881	Pag00027806	Pag00012392
Pag00034872	Pag00024488	Pag00020243	Pag00004476
Pag00036764	Pag00014791	Pag00025220	Pag00023017
Pag00018124	Pag00029059	Pag00028238	Pag00006473
Pag00045681	Pag00036161	Pag00037684	Pag00026984
Pag00014169	Pag00020034	Pag00016823	Pag00033062
Pag00041572	Pag00019893	Pag00005258	Pag00025664
Pag00001314	Pag00000071	Pag00003240	Pag00006385
Pag00014746	Pag00021299	Pag00045469	Pag00032385
Pag00016893	Pag00018127	Pag00019023	Pag00011190
Pag00020387	Pag00024628	Pag00009827	Pag00043704
Pag00007864	Pag00026246	Pag00000707	Pag00004704
Pag00006414	Pag00032570	Pag00032263	Pag00002936
Pag00000445	Pag00021653	Pag00030510	Pag00006207
Pag00007997	Pag00028744	Pag00004323	Pag00010269
Pag00005073	Pag00035141	Pag00011034	Pag00000543
Pag00004689	Pag00031006	Pag00045988	Pag00033045
Pag00042895	Pag00008691	Pag00007151	Pag00026105
Pag00025380	Pag00021101	Pag00009043	Pag00013246
Pag00017473	Pag00043088	Pag00042003	Pag00011186
Pag00024193	Pag00010335	Pag00023407	Pag00021326
Pag00002990	Pag00046242	Pag00013401	Pag00014583
Pag00038678	Pag00034947	Pag00045941	Pag00003366
Pag00009897	Pag00034372	Pag00004797	Pag00037301
Pag00012852	Pag00041114	Pag00011738	Pag00030272
Pag00015521	Pag00025380	Pag00004187	Pag00026220
Pag00018550	Pag00006017	Pag00011694	novel.659
Pag00005248	Pag00029714	Pag00023454	Pag00045018
novel.627	Pag00021100	Pag00002338	Pag00017222
Pag00041197	Pag00001823	Pag00005247	Pag00034723
Pag00026866	Pag00026649	Pag00001360	Pag00015932
Pag00043632	Pag00031207	Pag00001575	Pag00035188
Pag00033918	Pag00001040	Pag00003026	Pag00012875
Pag00045018	Pag00019813	Pag00004409	Pag00007440
Pag00020714	Pag00028513	Pag00043133	novel.950
Pag00030611	Pag00027468	Pag00020431	Pag00008777
Pag00017134	Pag00014863	Pag00033696	Pag00017239
Pag00032523	Pag00029296	Pag00029621	Pag00013869
novel.1267	Pag00022479	Pag00032147	Pag00037486
Pag00001463	Pag00000877	Pag00030418	Pag00016058
Pag00040038	Pag00008981	Pag00027390	Pag00014161
Pag00024095	Pag00021219	Pag00025748	Pag00000465
Pag00017755	Pag00018865	Pag00032222	Pag00020566
Pag00034964	Pag00006700	Pag00018854	Pag00036994
novel.760	Pag00045299	Pag00002585	Pag00044537
novel.1465	Pag00006296	Pag00025150	Pag00014476
Pag00002605	Pag00037780	Pag00038467	Pag00025715
Pag00043574	Pag00027431	Pag00028562	Pag00034233
Pag00013306	Pag00028236	Pag00002285	Pag00016150
Pag00010823	Pag00021380	Pag00001759	Pag00040540
Pag00024907	Pag00037444	Pag00016893	Pag00018834
Pag00032954	Pag00030007	Pag00023838	Pag00006949
novel.255	Pag00019347	Pag00001493	Pag00044333
Pag00010875	Pag00042458	Pag00006293	Pag00016976
Pag00007771	Pag00039630	Pag00024848	novel.106
novel.574	Pag00041173	Pag00001328	Pag00026415
Pag00031384	Pag00002439	Pag00037911	Pag00017617
Pag00019843	Pag00001256	Pag00022591	Pag00014835
Pag00029919	Pag00002537	Pag00009318	Pag00010255
Pag00000062	Pag00021117	Pag00033400	Pag00006611
Pag00023213	Pag00032511	Pag00039954	Pag00002228
Pag00033007	Pag00003016	Pag00016997	Pag00042216
Pag00011115	Pag00010888	Pag00009465	Pag00006653
Pag00011259	Pag00015849	Pag00017534	Pag00037871
Pag00001741	Pag00007064	Pag00036265	Pag00016439
Pag00012549	Pag00020188	Pag00008104	Pag00003947
Pag00015782	Pag00006660	Pag00024521	Pag00000828
Pag00005695	Pag00030424	Pag00033775	Pag00024024
Pag00006787	Pag00009647	Pag00034095	Pag00035883
Pag00026872	Pag00001171	Pag00023402	Pag00045185
Pag00009263	Pag00025898	Pag00008071	Pag00009271
Pag00025590	Pag00005945	Pag00006228	novel.251
Pag00014257	Pag00031857	Pag00036932	Pag00036431
Pag00017417	Pag00036998	Pag00015011	novel.679
Pag00023226	Pag00004950	Pag00046242	Pag00041780
Pag00022130	Pag00011545	Pag00000693	novel.1031
Pag00001070	Pag00011363	Pag00031948	Pag00010191
Pag00005113	Pag00025553	Pag00008300	Pag00026751
Pag00015494	Pag00028431	Pag00019491	Pag00027887
Pag00016130	Pag00001988	Pag00031158	novel.494
Pag00038927	Pag00007217	Pag00035566	Pag00045688
Pag00009358	Pag00013501	Pag00044231	Pag00015005
Pag00007732	Pag00009186	Pag00025637	Pag00001759
Pag00018003	Pag00003015	Pag00029669	Pag00014211
Pag00007855	Pag00013377	Pag00029618	Pag00015282
Pag00044674	Pag00033842	Pag00017505	Pag00020981
Pag00001767	Pag00027179	Pag00031414	Pag00029054
Pag00044053	Pag00003005	Pag00030037	novel.670
Pag00009185	Pag00032280	Pag00034971	Pag00014435
Pag00043094	Pag00024578	Pag00033831	Pag00043663
Pag00036763	Pag00037387	Pag00039521	Pag00022889
Pag00026449	Pag00036931	Pag00034798	Pag00029816
novel.1043	Pag00031120	Pag00012824	Pag00006296
Pag00006948	Pag00026417	Pag00008701	Pag00006579
Pag00007762	Pag00032278	Pag00008272	Pag00009881
Pag00043442	Pag00011377	Pag00010566	Pag00031054
Pag00018700	Pag00039631	Pag00040697	Pag00013928
Pag00009822	Pag00022368	Pag00044994	novel.1315
Pag00029875	Pag00027233	Pag00035347	Pag00025289
Pag00027191	Pag00003895	Pag00038256	Pag00017473
Pag00019606	Pag00043322	Pag00040247	Pag00002546
Pag00033137	Pag00002230	Pag00008639	Pag00012331
Pag00004219	Pag00007126	Pag00019041	Pag00016073
Pag00031937	Pag00004337	Pag00003982	Pag00026644
Pag00000036	Pag00034094	Pag00013722	Pag00019136
Pag00033048	Pag00019411	Pag00003447	Pag00006063
Pag00037893	Pag00010578	Pag00011265	Pag00014027
Pag00023682	Pag00008366	Pag00031991	Pag00016179
Pag00018712	Pag00035549	Pag00004221	Pag00005829
Pag00038628	Pag00025501	Pag00030136	Pag00011512
Pag00039815	Pag00032263	Pag00027324	Pag00029296
Pag00033620	Pag00040444	Pag00007182	Pag00013755
Pag00018113	Pag00001182	Pag00022887	Pag00000618
Pag00011242	Pag00015602	Pag00014087	Pag00006289
Pag00035200	Pag00011477	novel.1269	Pag00021327
Pag00008184	Pag00010030	Pag00006601	Pag00005469
Pag00019886	Pag00004963	Pag00032626	Pag00022869
Pag00002831	Pag00018549	Pag00020493	Pag00016314
Pag00027237	Pag00002467	Pag00040241	Pag00027755
Pag00003298	Pag00009201	Pag00019467	Pag00005232
Pag00005499	Pag00041925	Pag00002026	Pag00015318
Pag00035188	Pag00011738	Pag00011706	Pag00017895
Pag00029645	Pag00012431	Pag00028396	Pag00002941
Pag00009496	Pag00011737	Pag00021764	Pag00041219
Pag00032632	Pag00032240	Pag00021587	Pag00016726
Pag00030352	Pag00036394	Pag00010824	Pag00017631
Pag00010369	Pag00008660	Pag00042857	Pag00026263
Pag00002401	Pag00046295	novel.270	Pag00036804
Pag00019885	Pag00019928	Pag00005219	Pag00035434
Pag00044256	Pag00016815	Pag00005575	Pag00010579
Pag00026419	Pag00045699	Pag00037673	Pag00004081
Pag00031211	Pag00027971	Pag00034210	Pag00036020
Pag00042440	Pag00002062	Pag00032583	Pag00023339
Pag00017393	Pag00027634	Pag00024038	Pag00003360
novel.1294	Pag00031402	Pag00014027	Pag00017553
Pag00016702	Pag00007200	Pag00028629	Pag00020149
Pag00038164	Pag00010507	Pag00031380	Pag00000570
Pag00018403	Pag00016207	Pag00028758	Pag00004014
Pag00012558	Pag00019282	Pag00032796	Pag00010647
Pag00001149	Pag00028060	Pag00020306	Pag00013461
Pag00013997	Pag00030086	Pag00000369	Pag00023224
Pag00021205	Pag00008712	Pag00019246	Pag00014356
Pag00001577	Pag00015403	Pag00030216	Pag00027889
Pag00032671	Pag00017340	Pag00029128	Pag00031917
Pag00021265	Pag00026485	Pag00005696	Pag00012970
Pag00007704	Pag00031937	Pag00032237	Pag00030719
Pag00016934	Pag00015365	Pag00002440	Pag00025545
Pag00023445	Pag00028010	Pag00026650	Pag00018368
Pag00003734	Pag00027733	Pag00003868	Pag00037939
Pag00028638	Pag00032682	Pag00001256	Pag00013687
Pag00022208	Pag00006397	Pag00043332	Pag00003578
Pag00007169	Pag00026156	Pag00003189	Pag00030745
Pag00034431	Pag00032718	Pag00021034	Pag00009444
Pag00024865	novel.823	Pag00006772	Pag00035243
Pag00017500	Pag00044868	Pag00020714	Pag00003679
Pag00004386	Pag00036036	Pag00028529	Pag00036873
Pag00036047	Pag00021775	Pag00018159	Pag00006737
Pag00010499	Pag00012079	Pag00002067	Pag00033597
Pag00016100	Pag00035354	Pag00032192	Pag00045357
novel.695	Pag00014716	Pag00000132	Pag00010058
Pag00036229	Pag00001008	Pag00006307	Pag00030720
Pag00032513	Pag00040603	Pag00036267	Pag00014361
Pag00042593	Pag00014416	Pag00026425	Pag00010175
Pag00015982	Pag00044814	Pag00004781	Pag00019885
Pag00024215	Pag00036764	Pag00028913	Pag00017423
Pag00031354	Pag00037388	Pag00030792	Pag00027933
Pag00003707	Pag00032618	Pag00002181	Pag00008428
Pag00002131	Pag00010315	Pag00004812	Pag00030294
Pag00007018	Pag00009052	Pag00015985	Pag00025667
Pag00003448	Pag00043154	Pag00008218	Pag00002604
Pag00033569	Pag00011406	Pag00002401	Pag00016807
Pag00024423	Pag00004737	Pag00028787	Pag00030177
Pag00017850	Pag00041342	Pag00008857	Pag00017629
Pag00035428	Pag00035463	Pag00021265	Pag00014420
Pag00023209	Pag00018014	Pag00018672	Pag00001372
novel.439	Pag00025354	Pag00013522	Pag00033688
Pag00015454	Pag00037951	Pag00033387	Pag00009696
Pag00045992	Pag00012640	Pag00024152	Pag00019575
Pag00029480	Pag00032568	Pag00005401	Pag00037737
Pag00019836	Pag00000690	Pag00025096	Pag00005525
Pag00017614	Pag00046313	Pag00016283	Pag00012977
Pag00027395	Pag00022208	Pag00034265	Pag00013926
Pag00043677	Pag00039070	Pag00025972	Pag00045219
Pag00040658	Pag00013664	Pag00018368	Pag00018477
Pag00004932	Pag00025982	Pag00034839	Pag00004283
Pag00006110	Pag00006392	Pag00002239	Pag00045086
Pag00018962	Pag00034561	Pag00000382	Pag00019022
Pag00012629	Pag00021369	Pag00033222	Pag00026089
Pag00003941	Pag00002544	Pag00038876	Pag00037491
Pag00021528	Pag00007272	Pag00022564	Pag00042434
Pag00009167	Pag00039698	Pag00013576	Pag00042370
Pag00006133	Pag00021732	Pag00022465	Pag00037185
Pag00010043	Pag00002374	Pag00024095	Pag00007247
Pag00024100	Pag00000770	Pag00045999	Pag00024549
Pag00034763	Pag00009293	Pag00018275	Pag00023913
Pag00025321	Pag00041877	Pag00011647	Pag00012051
Pag00021070	Pag00029462	Pag00010810	Pag00031179
Pag00040836	Pag00023824	Pag00027631	Pag00024974
Pag00007964	Pag00011820	Pag00015864	novel.1381
Pag00023225	Pag00017065	Pag00025982	Pag00014869
novel.761	Pag00024864	Pag00009894	Pag00016108
Pag00006412	Pag00036091	Pag00036225	Pag00014404
Pag00037444	Pag00017521	Pag00011663	Pag00010578
Pag00043583	Pag00016717	Pag00021085	Pag00002015
Pag00030697	Pag00014606	Pag00022254	Pag00004289
Pag00014505	Pag00028718	Pag00006844	Pag00017886
Pag00008921	Pag00041650	Pag00017170	Pag00002978
novel.330	Pag00029931	Pag00033401	Pag00010739
Pag00006478	Pag00024877	Pag00042553	Pag00001823
Pag00035847	Pag00021725	Pag00020191	Pag00034380
Pag00023102	Pag00001459	Pag00026705	Pag00036469
Pag00002943	Pag00009415	Pag00028718	Pag00003182
Pag00033073	Pag00026415	Pag00001293	Pag00011765
Pag00019005	Pag00024480	Pag00012596	Pag00016302
Pag00018624	Pag00022341	Pag00027279	Pag00005315
Pag00019415	Pag00031481	Pag00045808	Pag00011376
Pag00036021	Pag00020482	Pag00013669	Pag00002267
Pag00033442	Pag00011813	Pag00031242	Pag00012293
Pag00019916	Pag00010789	Pag00007067	Pag00026872
Pag00028014	Pag00017337	Pag00025728	Pag00028431
novel.707	Pag00037786	Pag00043950	Pag00022421
Pag00026781	Pag00011125	Pag00034115	Pag00022817
Pag00011233	Pag00031121	Pag00010377	Pag00003429
Pag00022079	Pag00044158	novel.1394	Pag00017675
Pag00031712	Pag00023683	Pag00006481	Pag00002453
Pag00021529	Pag00003119	Pag00014226	Pag00005141
Pag00006325	Pag00015397	Pag00032420	Pag00030518
Pag00020064	Pag00023812	Pag00002070	Pag00035124
Pag00040966	Pag00015589	Pag00006298	Pag00025581
Pag00006772	Pag00033841	Pag00042681	Pag00005867
Pag00008399	Pag00020169	Pag00017644	Pag00019135
Pag00038244	Pag00026094	Pag00003023	Pag00022165
Pag00017648	Pag00008658	Pag00019945	Pag00017312
Pag00037252	Pag00006974	Pag00037685	Pag00014761
Pag00026485	Pag00003864	Pag00018145	Pag00001472
Pag00006650	Pag00024781	Pag00022004	Pag00011813
Pag00001661	Pag00034650	Pag00012253	Pag00018810
Pag00020203	Pag00006298	Pag00013477	Pag00030459
Pag00017658	Pag00002285	Pag00005454	Pag00040459
Pag00023698	Pag00036994	Pag00025548	Pag00015122
Pag00035620	Pag00038815	Pag00013208	Pag00012394
Pag00041436	Pag00008276	Pag00043028	Pag00018342
Pag00012000	Pag00029913	Pag00004087	Pag00027546
Pag00018649	Pag00019355	Pag00019676	Pag00035534
Pag00006780	Pag00007639	Pag00025660	Pag00031529
novel.1485	Pag00002617	Pag00004318	Pag00022657
Pag00028396	Pag00016796	Pag00016959	novel.529
Pag00003216	Pag00002233	Pag00040204	Pag00025159
Pag00013677	Pag00015123	Pag00023371	Pag00040680
Pag00008521	Pag00010134	Pag00041509	Pag00007678
Pag00037242	Pag00029408	Pag00024900	Pag00041546
Pag00013095	Pag00042895	Pag00019967	Pag00009664
Pag00019347	Pag00031273	Pag00028508	Pag00004133
Pag00004457	Pag00025348	Pag00024729	Pag00018091
Pag00011800	Pag00015729	Pag00002215	Pag00005593
Pag00017948	Pag00035686	Pag00023784	Pag00021895
Pag00040083	novel.961	Pag00032240	Pag00012463
Pag00016796	Pag00023568	Pag00000380	Pag00006244
Pag00023654	Pag00023227	Pag00017171	Pag00014570
Pag00024263	Pag00040816	Pag00039549	Pag00007286
Pag00038955	Pag00028643	Pag00017299	Pag00015927
Pag00044366	Pag00031143	Pag00000279	Pag00011656
Pag00000691	Pag00006638	Pag00021152	Pag00037107
Pag00016557	Pag00032788	Pag00034225	Pag00015849
Pag00032111	Pag00015370	Pag00035436	Pag00011556
Pag00006095	Pag00015836	Pag00029998	novel.986
Pag00003328	Pag00023512	Pag00005435	Pag00036035
Pag00011123	Pag00004084	Pag00028912	Pag00006727
Pag00016784	Pag00000044	Pag00040488	Pag00011187
Pag00030926	novel.638	Pag00034583	Pag00018811
Pag00012618	Pag00017644	Pag00029462	Pag00031515
Pag00006296	Pag00018027	Pag00017336	Pag00026649
Pag00037067	Pag00026626	Pag00021016	Pag00015820
Pag00006312	Pag00001587	Pag00009965	Pag00027237
Pag00017848	Pag00011565	Pag00016340	Pag00035846
Pag00014791	Pag00045912	Pag00027684	Pag00015081
Pag00020115	Pag00036983	Pag00014336	Pag00028677
Pag00003810	Pag00034964	Pag00009680	novel.894
Pag00025001	Pag00001926	Pag00031973	Pag00006714
Pag00029369	Pag00020670	Pag00044349	Pag00018257
Pag00022387	Pag00024453	Pag00008736	Pag00043861
Pag00026258	Pag00023652	Pag00033191	Pag00028733
Pag00026867	Pag00030418	novel.1073	Pag00022627
Pag00014375	Pag00017473	Pag00021414	Pag00002285
Pag00021788	Pag00013880	Pag00032919	Pag00039463
Pag00020129	Pag00042455	Pag00033537	Pag00021574
novel.1470	Pag00022155	Pag00002132	Pag00000021
Pag00010929	Pag00029608	Pag00027536	Pag00000419
Pag00011257	Pag00035611	Pag00015878	Pag00034577
Pag00008675	Pag00002127	Pag00015214	Pag00044994
Pag00009205	Pag00012055	Pag00004962	Pag00013095
Pag00012573	Pag00018731	Pag00004220	Pag00040872
Pag00028963	Pag00015552	Pag00030917	Pag00020398
Pag00010809	Pag00011772	Pag00006808	Pag00022208
Pag00028513	Pag00017614	Pag00021509	Pag00009874
Pag00044035	Pag00017609	Pag00006611	Pag00036995
Pag00032740	novel.957	Pag00021682	Pag00027204
Pag00019007	Pag00034660	Pag00011357	Pag00001519
Pag00037298	Pag00001629	Pag00007022	Pag00027270
Pag00024426	Pag00022784	Pag00044334	novel.1274
Pag00004084	Pag00018502	Pag00007972	Pag00007830
Pag00005044	Pag00016374	Pag00030546	Pag00006401
Pag00027780	Pag00015008	Pag00027593	Pag00019925
Pag00001963	Pag00021372	Pag00011236	novel.740
Pag00002125	Pag00026650	novel.394	Pag00024848
Pag00033409	Pag00002692	Pag00009722	Pag00011894
Pag00018011	Pag00001089	Pag00011991	Pag00033901
Pag00021393	Pag00035188	Pag00024075	Pag00040356
Pag00025967	Pag00021182	Pag00013354	Pag00003358
Pag00001944	Pag00013933	Pag00032084	Pag00000680
Pag00011030	Pag00014395	Pag00016744	Pag00011125
Pag00024390	Pag00032594	Pag00004107	Pag00037572
Pag00035604	Pag00001012	Pag00014454	Pag00019697
Pag00013652	Pag00035446	Pag00004193	Pag00036083
Pag00024392	Pag00011573	Pag00001370	Pag00008167
Pag00036108	Pag00034324	Pag00007828	Pag00009021
Pag00007748	Pag00016898	novel.8	Pag00008610
Pag00010813	Pag00036652	Pag00039812	Pag00005695
Pag00001524	Pag00036008	Pag00025117	Pag00019039
Pag00027526	Pag00008951	Pag00041534	Pag00021053
Pag00017424	Pag00037500	Pag00041126	Pag00016449
Pag00011928	Pag00042097	Pag00020379	Pag00000197
Pag00009560	Pag00003894	Pag00030666	Pag00025997
Pag00009863	Pag00019479	Pag00024901	Pag00022612
Pag00023194	Pag00003230	Pag00001812	Pag00032594
Pag00029352	Pag00045312	Pag00014059	Pag00007836
Pag00006057	Pag00007854	Pag00025071	Pag00001796
Pag00016887	Pag00000590	Pag00019716	Pag00003381
Pag00003732	Pag00020679	Pag00019745	Pag00034798
Pag00025118	Pag00025536	Pag00040824	Pag00014995
Pag00013595	Pag00000347	Pag00030117	Pag00001201
Pag00006765	Pag00017637	Pag00024029	Pag00011521
Pag00008388	Pag00032266	Pag00007576	Pag00021418
Pag00023568	Pag00007758	Pag00042781	Pag00009732
Pag00019411	novel.730	Pag00003772	Pag00004495
Pag00039103	Pag00023225	Pag00034368	Pag00013733
Pag00000618	Pag00035460	Pag00000561	Pag00038874
Pag00028478	Pag00033508	Pag00019071	Pag00012378
Pag00030822	Pag00001556	Pag00011724	Pag00010395
Pag00001812	Pag00007266	Pag00010415	Pag00005566
Pag00037254	Pag00016099	Pag00015701	novel.274
Pag00013758	Pag00011334	Pag00010419	Pag00010621
Pag00004359	Pag00022398	Pag00030511	Pag00011115
Pag00002637	Pag00033839	Pag00022799	Pag00020038
Pag00044270	Pag00031938	Pag00034799	Pag00037135
Pag00012801	Pag00023514	Pag00011928	Pag00028362
Pag00023585	Pag00014057	Pag00034964	Pag00008261
Pag00038266	Pag00029609	Pag00000295	Pag00008130
Pag00031170	Pag00035685	Pag00015014	Pag00015864
Pag00014057	Pag00016895	Pag00000653	Pag00005477
Pag00032015	Pag00007802	Pag00015432	Pag00025883
Pag00040204	Pag00038121	Pag00003352	Pag00004392
Pag00028244	Pag00033509	Pag00029223	Pag00012549
Pag00036761	Pag00001605	Pag00029874	Pag00005666
Pag00033508	Pag00025548	Pag00008269	Pag00039412
Pag00004880	Pag00031170	Pag00014197	Pag00030145
Pag00006040	Pag00032632	Pag00033550	Pag00024952
Pag00011991	Pag00008213	Pag00039745	Pag00035767
Pag00000372	Pag00020687	Pag00036444	Pag00005712
Pag00015298	Pag00009826	Pag00001783	Pag00026526
Pag00013689	Pag00033100	Pag00000968	Pag00015189
Pag00025931	Pag00004698	Pag00033022	Pag00011647
novel.233	Pag00028059	Pag00024909	Pag00024342
Pag00032364	Pag00001131	Pag00035963	Pag00008026
Pag00007112	Pag00045310	Pag00012977	Pag00043428
Pag00000899	Pag00010333	Pag00030720	Pag00000598
Pag00010158	Pag00001200	Pag00031684	Pag00012676
Pag00042716	Pag00009657	Pag00002537	Pag00001699
Pag00021127	Pag00010319	Pag00026969	Pag00035851
Pag00018780	Pag00033442	Pag00005032	Pag00015810
Pag00030648	Pag00024195	Pag00026138	Pag00025969
Pag00006961	Pag00023760	Pag00038230	Pag00036225
Pag00003538	Pag00031431	Pag00013548	Pag00007101
Pag00022418	Pag00003199	Pag00017216	Pag00006189
Pag00022876	Pag00001370	Pag00037105	Pag00027507
Pag00010134	Pag00002538	Pag00010143	Pag00013691
Pag00040848	Pag00013030	Pag00008472	Pag00025923
Pag00006338	Pag00007468	Pag00017474	Pag00018182
Pag00029605	Pag00000197	Pag00018806	Pag00030216
Pag00029682	Pag00001241	Pag00001079	Pag00002506
Pag00008213	Pag00000602	Pag00036785	Pag00023271
Pag00016397	Pag00025884	Pag00035921	Pag00025793
Pag00038110	Pag00029979	Pag00002652	Pag00017913
Pag00019152	Pag00003975	Pag00045428	Pag00000249
Pag00005418	Pag00018060	Pag00044341	Pag00035762
Pag00007931	Pag00010199	Pag00008158	Pag00034864
Pag00032540	Pag00009908	Pag00028426	Pag00014055
Pag00026246	Pag00044111	Pag00033902	Pag00026140
Pag00002663	Pag00030085	Pag00017740	Pag00011495
Pag00008272	Pag00008808	Pag00031725	Pag00006030
Pag00031600	Pag00022596	Pag00009117	Pag00001858
Pag00023171	Pag00004896	Pag00000552	Pag00035416
Pag00005621	Pag00042690	Pag00044401	Pag00009423
Pag00019205	Pag00046107	Pag00041015	Pag00022382
Pag00008850	Pag00019147	Pag00026824	Pag00032483
Pag00005525	Pag00026892	Pag00034432	Pag00032907
Pag00038833	Pag00007988	Pag00033761	Pag00038785
Pag00011363	Pag00016101	Pag00010170	Pag00018301
Pag00039679	Pag00018249	Pag00007126	Pag00018665
Pag00023386	Pag00013665	Pag00005273	Pag00031684
Pag00035020	Pag00032785	Pag00019368	Pag00041044
Pag00020985	Pag00004890	novel.450	Pag00032570
Pag00011813	Pag00030493	Pag00017174	Pag00032055
Pag00016263	Pag00037816	Pag00025536	Pag00000498
Pag00010991	Pag00011376	Pag00015845	Pag00002981
Pag00032202	Pag00014953	Pag00025563	Pag00016008
Pag00016037	Pag00025423	Pag00006591	Pag00034471
Pag00036874	Pag00001854	Pag00003006	Pag00028163
Pag00025555	novel.712	Pag00031142	Pag00005637
Pag00041913	Pag00007761	Pag00001197	Pag00025541
Pag00004950	Pag00001009	Pag00017791	novel.293
Pag00008991	Pag00016779	Pag00006600	Pag00030018
Pag00036887	Pag00026239	Pag00032373	Pag00002939
Pag00025709	Pag00015744	Pag00004904	Pag00031080
Pag00023696	Pag00000315	Pag00004431	Pag00041571
Pag00031863	Pag00042456	Pag00036804	Pag00010347
Pag00005628	Pag00015085	Pag00019573	Pag00038914
Pag00010329	Pag00025288	Pag00028702	Pag00009797
Pag00002393	Pag00003679	Pag00011287	Pag00015346
Pag00004114	Pag00026938	Pag00017150	Pag00044536
Pag00036405	Pag00009842	Pag00018410	Pag00001185
Pag00013022	Pag00014914	Pag00022735	Pag00029608
Pag00035911	Pag00014746	Pag00031861	Pag00009404
Pag00002339	Pag00031716	Pag00021529	Pag00029616
Pag00032028	Pag00021945	Pag00005230	Pag00046334
Pag00008573	Pag00006193	Pag00021041	Pag00010541
novel.48	Pag00045842	Pag00001035	Pag00026234
Pag00021774	Pag00016421	Pag00014925	Pag00015695
Pag00035820	Pag00011979	Pag00000794	Pag00003554
Pag00020830	Pag00019311	Pag00021658	Pag00006786
Pag00016065	Pag00014385	Pag00016674	Pag00024180
Pag00017633	Pag00012011	Pag00020515	Pag00021572
novel.52	Pag00044817	Pag00013602	Pag00008836
Pag00024656	Pag00003418	Pag00000808	Pag00012075
Pag00018066	Pag00044672	Pag00031686	Pag00035354
Pag00010429	Pag00022977	Pag00027468	Pag00014991
Pag00028483	Pag00044816	Pag00025348	Pag00028520
Pag00015477	Pag00044588	Pag00031101	Pag00003106
novel.766	Pag00002936	Pag00001474	Pag00007503
Pag00005455	Pag00019099	Pag00043561	novel.1444
Pag00036048	Pag00045018	Pag00001190	Pag00042853
Pag00001378	Pag00013959	Pag00033614	Pag00002875
Pag00017065	Pag00036999	Pag00005638	Pag00003605
Pag00034252	Pag00008122	Pag00010965	Pag00020049
Pag00024428	Pag00043087	Pag00012329	Pag00004272
Pag00030743	Pag00001582	Pag00043704	Pag00006981
Pag00008861	Pag00024425	Pag00026153	Pag00040361
novel.560	Pag00038805	Pag00026119	Pag00039063
Pag00002453	Pag00045484	Pag00038431	novel.1101
Pag00027782	Pag00041785	Pag00030382	Pag00033791
Pag00038478	Pag00027173	Pag00026972	Pag00015776
Pag00004067	Pag00004067	Pag00019931	Pag00014870
Pag00011677	Pag00015595	Pag00013484	Pag00016343
Pag00022198	Pag00031311	Pag00030365	Pag00018598
Pag00028612	Pag00029290	Pag00031551	Pag00028419
Pag00021968	Pag00033444	Pag00040248	Pag00016158
Pag00003814	Pag00030308	Pag00027242	Pag00018295
Pag00026588	Pag00042569	Pag00018701	Pag00020980
Pag00038583	Pag00030465	Pag00007965	Pag00010930
Pag00016441	Pag00034945	Pag00004689	Pag00006590
Pag00024886	Pag00030580	Pag00033569	Pag00038753
Pag00032788	Pag00028327	Pag00041094	Pag00002935
Pag00004392	Pag00010720	Pag00024452	Pag00026938
Pag00024435	Pag00015294	Pag00011870	Pag00004498
Pag00014740	Pag00009639	Pag00025795	Pag00003804
Pag00042458	Pag00015900	Pag00046078	Pag00008511
Pag00026737	Pag00026878	Pag00042020	Pag00006924
Pag00031868	Pag00025096	Pag00009779	Pag00006308
Pag00010170	Pag00031948	Pag00019917	Pag00023883
Pag00001175	Pag00014626	Pag00009438	novel.17
Pag00012742	Pag00007254	Pag00023029	Pag00019476
Pag00024453	Pag00013064	Pag00027203	Pag00017644
Pag00000552	Pag00045808	Pag00004246	Pag00035074
Pag00016949	Pag00018858	novel.679	Pag00030681
Pag00036996	Pag00014161	Pag00025558	Pag00018432
Pag00044441	Pag00022445	Pag00007199	Pag00029480
Pag00023228	Pag00012847	Pag00006612	Pag00038645
Pag00044994	Pag00032740	Pag00023235	Pag00003877
Pag00004294	Pag00011919	Pag00043160	Pag00014585
Pag00019153	Pag00008014	Pag00027172	Pag00021860
Pag00029704	Pag00031380	Pag00020089	Pag00014909
Pag00026034	Pag00045368	Pag00010335	Pag00000539
Pag00041521	Pag00027633	Pag00027177	Pag00003015
Pag00004636	Pag00005069	Pag00029984	Pag00004635
Pag00035199	Pag00023499	Pag00026057	Pag00035347
Pag00003441	Pag00044103	Pag00027348	Pag00021882
Pag00029343	Pag00001786	Pag00009877	Pag00014079
Pag00000539	Pag00009134	Pag00012051	Pag00027284
Pag00032672	novel.574	Pag00004052	Pag00019636
Pag00013413	Pag00019272	Pag00006719	Pag00013827
Pag00000910	Pag00004767	Pag00032459	Pag00012267
Pag00019683	Pag00031951	Pag00027881	Pag00026555
Pag00034193	Pag00005916	Pag00005148	Pag00032015
Pag00028979	Pag00017233	Pag00032915	Pag00010514
Pag00001040	Pag00008918	Pag00025624	Pag00012366
Pag00015309	Pag00017296	Pag00003624	novel.1053
Pag00009673	Pag00006694	Pag00024345	Pag00005838
Pag00028165	Pag00024027	Pag00031025	Pag00026302
Pag00009445	Pag00011698	Pag00002497	Pag00011812
Pag00022062	Pag00031379	Pag00020992	Pag00015924
novel.1217	Pag00039168	Pag00000923	Pag00015360
Pag00017972	Pag00024521	Pag00043845	Pag00038689
Pag00005616	Pag00033807	Pag00003358	Pag00020431
Pag00034290	Pag00030258	Pag00008893	Pag00031034
Pag00026955	Pag00017008	Pag00013247	Pag00036522
Pag00005897	Pag00018021	Pag00000321	Pag00024012
Pag00009754	Pag00012676	Pag00023286	Pag00000652
Pag00035606	Pag00030290	Pag00024354	Pag00035201
Pag00001013	Pag00033666	Pag00010548	Pag00038868
Pag00021437	Pag00021146	Pag00045060	Pag00044126
Pag00034852	Pag00016674	Pag00025253	Pag00005248
Pag00042896	Pag00029843	Pag00003514	Pag00032698
Pag00000173	Pag00044792	Pag00007865	Pag00017603
Pag00027705	Pag00022973	Pag00008270	Pag00007621
Pag00001360	novel.761	Pag00031738	Pag00018806
Pag00034215	Pag00005208	Pag00035188	Pag00026860
Pag00022203	Pag00044871	Pag00009198	Pag00042285
Pag00030275	novel.15	novel.1512	Pag00014582
Pag00011294	novel.39	Pag00004654	Pag00005851
Pag00025150	Pag00030606	Pag00020149	novel.1162
Pag00014554	Pag00032651	Pag00031670	Pag00027172
Pag00001480	Pag00028381	Pag00012120	Pag00001422
Pag00044792	Pag00026984	Pag00017046	Pag00026762
Pag00015411	Pag00023489	Pag00019852	Pag00034634
Pag00020063	Pag00004119	Pag00031314	Pag00009921
novel.317	Pag00017619	Pag00023004	Pag00008955
Pag00034095	Pag00040658	Pag00026337	Pag00021033
Pag00003091	Pag00026720	Pag00001630	Pag00031607
Pag00045085	Pag00032209	Pag00011353	Pag00033985
Pag00006577	Pag00001090	Pag00037137	novel.722
Pag00012957	Pag00026953	Pag00017254	Pag00028382
Pag00030816	Pag00029492	Pag00042852	Pag00005003
Pag00027759	Pag00025892	Pag00024530	Pag00042857
Pag00027256	Pag00030434	Pag00019476	Pag00033274
Pag00022564	Pag00017658	Pag00019582	Pag00021975
Pag00033645	Pag00031072	Pag00015319	Pag00021764
Pag00007621	Pag00034264	Pag00033074	Pag00027660
novel.987	Pag00002426	Pag00030179	Pag00041809
Pag00042513	Pag00014980	Pag00011083	Pag00023454
Pag00023507	Pag00025540	Pag00034028	Pag00012415
Pag00014510	Pag00009178	Pag00017718	Pag00021104
Pag00017256	Pag00041520	Pag00025890	Pag00023630
Pag00017915	Pag00031043	Pag00021130	Pag00022082
Pag00044971	Pag00024777	Pag00041849	Pag00040973
Pag00013059	Pag00021698	Pag00032332	Pag00033513
Pag00004854	Pag00026899	Pag00004014	Pag00002835
Pag00016995	Pag00043389	Pag00035118	Pag00018870
Pag00000844	Pag00036847	Pag00031735	Pag00021507
Pag00028016	Pag00028755	Pag00029954	Pag00032814
Pag00007560	Pag00041652	Pag00011806	novel.755
Pag00042624	Pag00031929	Pag00029333	Pag00005181
Pag00023812	Pag00025098	Pag00031863	Pag00030289
Pag00034411	Pag00005573	Pag00006309	Pag00022713
Pag00040302	Pag00009704	Pag00028744	Pag00007442
Pag00034044	Pag00025724	Pag00011171	Pag00022079
Pag00012170	Pag00037541	Pag00015809	Pag00043217
Pag00003117	Pag00021977	Pag00033915	Pag00028877
Pag00031901	novel.281	Pag00011573	Pag00015763
Pag00005286	Pag00021822	Pag00039696	Pag00020311
Pag00021182	Pag00020483	Pag00009201	Pag00026735
Pag00002929	Pag00020697	Pag00015282	Pag00041049
Pag00027390	Pag00004991	Pag00013226	Pag00018552
Pag00015850	Pag00025194	Pag00017303	Pag00030054
Pag00020689	Pag00001846	Pag00010578	Pag00040526
Pag00044813	Pag00030902	Pag00014606	Pag00035219
Pag00012428	Pag00035099	Pag00035671	Pag00025737
Pag00044814	Pag00028114	Pag00026962	Pag00016613
Pag00004089	Pag00000615	Pag00029414	Pag00039688
Pag00000518	Pag00031466	Pag00008782	Pag00029437
Pag00027909	Pag00019840	Pag00012410	Pag00043945
Pag00001320	Pag00039562	Pag00017068	Pag00019069
Pag00017817	Pag00001944	Pag00043578	Pag00036701
novel.934	Pag00001890	Pag00013775	Pag00031508
Pag00023813	Pag00025408	Pag00028194	Pag00003953
Pag00024998	novel.393	Pag00032022	Pag00005667
Pag00036825	Pag00023815	Pag00006799	Pag00040950
Pag00030902	Pag00025552	Pag00011490	Pag00043586
Pag00040816	Pag00037026	Pag00018206	Pag00006174
Pag00021977	Pag00025013	Pag00016896	Pag00026442
Pag00031719	Pag00041742	Pag00032202	Pag00027533
Pag00027265	Pag00041531	Pag00025824	Pag00034716
Pag00013047	Pag00026634	Pag00015647	Pag00006313
Pag00004283	Pag00028647	Pag00001401	novel.1513
Pag00015388	Pag00009610	Pag00010507	Pag00040185
Pag00010192	Pag00006449	Pag00022397	Pag00042003
Pag00006313	Pag00017675	Pag00039746	Pag00016865
Pag00000677	Pag00029401	Pag00035351	Pag00031871
Pag00044916	Pag00009389	Pag00032912	Pag00010073
Pag00004107	Pag00025839	Pag00001521	Pag00006996
Pag00004726	Pag00000923	Pag00028572	Pag00032788
Pag00045219	Pag00021275	Pag00014589	Pag00016674
Pag00020584	Pag00005247	Pag00028285	Pag00016793
Pag00032115	Pag00036721	Pag00001645	Pag00026449
Pag00001871	Pag00002190	novel.424	Pag00037434
Pag00017143	Pag00028526	Pag00014572	Pag00031914
Pag00038805	Pag00015199	Pag00034431	Pag00012917
novel.1175	Pag00013850	Pag00003107	novel.641
Pag00012780	Pag00012718	Pag00011137	Pag00019467
Pag00034350	Pag00014719	Pag00005643	Pag00002383
Pag00027948	Pag00026521	Pag00021205	Pag00033620
Pag00007468	Pag00006772	Pag00017822	novel.50
Pag00045008	Pag00005219	Pag00009651	Pag00010170
Pag00035860	Pag00030240	Pag00026511	Pag00025015
Pag00020407	Pag00010491	Pag00005702	Pag00034027
Pag00004312	Pag00029875	Pag00039785	Pag00018426
Pag00043475	Pag00020689	Pag00001284	Pag00030646
Pag00012369	Pag00004904	Pag00002489	Pag00030935
Pag00013072	Pag00041301	Pag00032698	Pag00010093
Pag00039605	Pag00035658	Pag00010617	Pag00016486
Pag00023402	Pag00000632	Pag00001501	Pag00008935
Pag00008845	Pag00012502	Pag00004581	novel.533
Pag00008167	Pag00038466	Pag00012502	Pag00003095
Pag00036873	Pag00022890	Pag00017815	Pag00033795
Pag00045695	Pag00006775	Pag00027853	Pag00023074
Pag00023137	Pag00035477	Pag00000378	Pag00032090
Pag00031068	Pag00006200	Pag00039284	Pag00029863
Pag00002272	Pag00033138	Pag00006578	novel.1064
Pag00003786	Pag00035219	novel.294	Pag00035480
novel.1447	Pag00013733	Pag00007074	Pag00035873
Pag00008780	Pag00043654	Pag00014630	novel.87
Pag00033666	Pag00002060	Pag00031866	Pag00030695
Pag00004856	Pag00005483	Pag00005200	Pag00025380
Pag00004633	Pag00000382	novel.527	Pag00005668
Pag00002314	Pag00026071	Pag00042241	Pag00016717
Pag00017913	Pag00030141	Pag00001240	Pag00023173
Pag00013459	Pag00011673	Pag00043125	Pag00006389
Pag00021386	Pag00031991	Pag00019039	Pag00039569
Pag00019661	Pag00026176	Pag00042009	Pag00022271
Pag00041048	Pag00039901	Pag00024273	Pag00046187
Pag00011772	Pag00036766	Pag00015372	Pag00006862
Pag00012067	Pag00037457	Pag00000677	novel.1098
Pag00004566	Pag00003293	Pag00031271	Pag00024222
Pag00003614	Pag00004036	Pag00010034	Pag00001763
Pag00012119	Pag00026449	novel.619	Pag00000534
novel.657	Pag00025822	Pag00018803	Pag00016884
Pag00041534	Pag00027960	Pag00019407	Pag00027488
Pag00005199	Pag00025254	Pag00034800	Pag00020433
Pag00006979	Pag00019142	Pag00016640	Pag00020468
Pag00024256	Pag00011137	Pag00033137	novel.907
Pag00016739	Pag00004068	Pag00011245	Pag00023787
Pag00023653	Pag00028952	Pag00016643	Pag00017845
Pag00009085	Pag00009920	Pag00009595	Pag00026088
Pag00004221	Pag00035352	Pag00027963	Pag00037052
Pag00030881	Pag00025001	Pag00006397	Pag00026705
Pag00012996	Pag00036174	Pag00028516	Pag00001696
Pag00041244	Pag00011706	Pag00039568	Pag00016823
Pag00006179	Pag00036157	Pag00037401	Pag00009755
Pag00021587	Pag00009690	Pag00009344	Pag00024942
Pag00009710	Pag00022664	Pag00019987	Pag00010745
Pag00009818	Pag00026989	Pag00032999	Pag00010252
Pag00018292	Pag00008130	Pag00022940	Pag00025653
Pag00001494	Pag00033219	Pag00037130	Pag00027062
Pag00017092	Pag00031795	Pag00004088	Pag00033376
Pag00022061	Pag00041302	Pag00021961	Pag00037424
Pag00000126	Pag00026383	Pag00004636	Pag00012867
Pag00034914	Pag00009001	Pag00003327	Pag00033208
Pag00033650	Pag00043980	Pag00010380	Pag00005063
Pag00014768	Pag00044261	Pag00019645	Pag00018450
Pag00009647	Pag00034465	Pag00007814	Pag00029290
Pag00020931	Pag00018700	Pag00011089	Pag00002412
Pag00014312	Pag00012252	Pag00004230	Pag00008212
novel.931	Pag00019022	Pag00003715	Pag00020838
Pag00027863	Pag00025066	Pag00005491	Pag00025450
Pag00035079	Pag00000022	Pag00007083	Pag00015900
Pag00005721	Pag00030421	Pag00037115	Pag00036824
Pag00010586	Pag00029624	Pag00031106	Pag00039327
Pag00040082	Pag00000830	Pag00024896	Pag00010596
Pag00001294	Pag00040702	Pag00015280	Pag00023085
Pag00018579	Pag00009408	Pag00006364	Pag00034443
Pag00029404	Pag00032698	Pag00034120	Pag00040572
Pag00027812	Pag00031219	Pag00010192	Pag00038395
Pag00035736	Pag00033122	Pag00013348	Pag00018898
Pag00006105	Pag00015025	Pag00011545	Pag00009244
Pag00022544	Pag00011467	Pag00037762	Pag00040547
novel.857	Pag00000366	Pag00020890	Pag00046391
Pag00019696	Pag00013943	Pag00034097	Pag00021677
Pag00000749	Pag00010886	Pag00010431	Pag00002949
Pag00007666	Pag00018115	Pag00031867	Pag00027465
Pag00029438	Pag00011278	Pag00039679	Pag00014104
novel.687	Pag00017474	Pag00042147	Pag00044262
Pag00010511	Pag00029349	Pag00035593	Pag00020558
Pag00005063	Pag00024563	Pag00035336	Pag00030602
Pag00018159	Pag00015755	Pag00029188	Pag00037628
Pag00011908	Pag00012215	Pag00021576	Pag00010674
Pag00013249	Pag00005162	Pag00009453	Pag00035200
Pag00001582	Pag00038538	Pag00018047	Pag00024482
Pag00034584	Pag00041794	Pag00040492	Pag00022146
Pag00025225	Pag00022304	Pag00007103	Pag00022785
Pag00002988	Pag00037202	Pag00035790	Pag00012174
Pag00032846	Pag00039532	Pag00018906	Pag00022437
Pag00009737	Pag00038233	Pag00044055	Pag00029317
Pag00034681	Pag00011234	Pag00029105	Pag00022227
Pag00011276	Pag00021142	Pag00021440	Pag00016983
Pag00025689	Pag00030934	Pag00040302	Pag00001878
Pag00000132	Pag00015315	Pag00022808	Pag00000144
Pag00001150	Pag00020268	Pag00019042	Pag00042786
Pag00001817	Pag00030770	Pag00034528	Pag00022522
Pag00007709	Pag00005525	Pag00008896	Pag00005640
Pag00033718	Pag00009118	Pag00009999	Pag00040247
Pag00031127	Pag00029808	Pag00009592	Pag00011185
Pag00017683	Pag00028310	Pag00020118	Pag00015582
Pag00039690	Pag00015721	Pag00027410	Pag00021362
Pag00022596	Pag00021982	Pag00024659	Pag00031019
Pag00005288	Pag00000596	Pag00044644	Pag00026708
Pag00034449	Pag00045081	Pag00002703	Pag00044681
Pag00020705	Pag00036778	Pag00034321	Pag00040179
Pag00018182	Pag00036930	Pag00011312	Pag00022968
Pag00004543	Pag00015693	Pag00008379	Pag00026329
Pag00035891	Pag00008428	Pag00042679	Pag00019047
Pag00011759	Pag00038104	Pag00015982	Pag00010061
Pag00001197	Pag00017559	Pag00016820	Pag00022011
Pag00033241	Pag00004025	Pag00031688	Pag00001206
Pag00014033	Pag00015669	Pag00021321	Pag00005454
Pag00002653	Pag00035873	Pag00024256	novel.876
Pag00001718	Pag00030323	Pag00028307	Pag00012165
Pag00022417	Pag00045300	Pag00023970	Pag00016989
Pag00032594	Pag00011201	Pag00034538	Pag00007529
Pag00013228	Pag00043029	Pag00035461	Pag00001428
Pag00000544	Pag00002493	Pag00013929	Pag00000067
Pag00008419	Pag00004774	Pag00000757	Pag00014061
Pag00006987	Pag00014786	Pag00011805	novel.686
Pag00016161	Pag00042835	Pag00025892	Pag00023733
Pag00038130	Pag00003614	Pag00034027	Pag00040663
Pag00031238	Pag00008657	Pag00020657	Pag00040302
Pag00030113	Pag00044264	Pag00010823	Pag00025868
Pag00040930	Pag00043846	Pag00024865	Pag00023035
Pag00020493	Pag00017884	Pag00027282	Pag00019491
Pag00015900	Pag00008020	Pag00035354	Pag00003093
Pag00011545	Pag00022622	Pag00034123	Pag00014207
Pag00024910	Pag00043761	Pag00006787	Pag00028764
Pag00002338	Pag00026150	Pag00044270	Pag00011762
Pag00024693	Pag00005296	Pag00008961	Pag00017935
Pag00003360	Pag00020619	Pag00030529	Pag00003552
Pag00025253	Pag00039672	Pag00005705	Pag00023715
Pag00013793	Pag00017393	Pag00028106	Pag00022025
Pag00009690	novel.310	Pag00030018	Pag00045148
Pag00020428	Pag00004301	Pag00015922	Pag00015911
Pag00026632	Pag00018532	Pag00015265	Pag00012950
Pag00029296	Pag00033832	Pag00012852	Pag00034122
Pag00031686	Pag00006985	Pag00017789	Pag00034772
Pag00002526	Pag00000475	Pag00031170	Pag00002706
Pag00007230	Pag00021819	Pag00017923	Pag00023390
Pag00015319	Pag00035987	Pag00019356	Pag00027938
Pag00011280	Pag00028004	Pag00026984	Pag00018526
Pag00005631	Pag00040535	Pag00033957	Pag00030596
Pag00018108	novel.160	Pag00009861	Pag00043712
Pag00000170	Pag00015979	Pag00034949	Pag00009165
Pag00042511	Pag00039521	Pag00035452	Pag00003996
Pag00003035	Pag00038860	Pag00000912	novel.563
Pag00020286	Pag00011916	Pag00036925	Pag00022987
novel.1019	Pag00044471	Pag00011198	Pag00019559
Pag00009630	Pag00000805	Pag00032439	Pag00031336
Pag00042454	Pag00039472	Pag00021783	Pag00005673
Pag00030797	Pag00012972	Pag00039461	Pag00002710
Pag00020817	Pag00032687	Pag00032813	Pag00018288
Pag00028094	Pag00034213	Pag00001636	Pag00040225
Pag00008860	novel.1140	Pag00046291	Pag00032730
Pag00026511	Pag00023371	Pag00025290	Pag00029779
Pag00004285	Pag00018518	Pag00019694	Pag00011120
Pag00024127	Pag00042371	Pag00037528	Pag00001163
Pag00007583	Pag00045588	Pag00025003	Pag00006051
Pag00038480	Pag00023321	Pag00030226	Pag00021809
Pag00022209	Pag00036425	Pag00023481	Pag00014083
Pag00017254	Pag00032993	Pag00000916	Pag00021725
Pag00016787	Pag00002929	Pag00036053	Pag00011553
Pag00002688	Pag00028212	Pag00017687	Pag00023190
Pag00002323	Pag00035162	Pag00032996	novel.964
Pag00018882	Pag00015843	Pag00031023	Pag00002680
Pag00021140	Pag00003109	Pag00004219	Pag00043574
Pag00011979	Pag00019601	Pag00045598	Pag00013700
Pag00014013	Pag00025652	Pag00028151	Pag00011534
Pag00014211	novel.314	Pag00014035	Pag00044535
Pag00018827	Pag00025410	Pag00007872	Pag00043389
Pag00008366	Pag00004440	Pag00004115	Pag00009754
Pag00012667	Pag00027766	Pag00042744	Pag00013437
Pag00004054	novel.1197	Pag00002620	Pag00009345
Pag00035383	Pag00003655	Pag00029639	Pag00021388
Pag00010821	Pag00008633	Pag00011494	Pag00005455
Pag00024316	Pag00026337	Pag00027959	Pag00000432
Pag00027997	Pag00003026	Pag00019628	Pag00005434
Pag00037431	Pag00005714	Pag00020188	novel.173
Pag00030274	Pag00030535	Pag00016235	Pag00005915
Pag00020529	Pag00022086	Pag00015303	Pag00014126
Pag00030166	Pag00013877	Pag00018550	Pag00012342
Pag00043169	Pag00021831	Pag00045465	Pag00030662
Pag00031237	Pag00029016	Pag00039165	Pag00023730
Pag00042455	Pag00036119	Pag00031712	Pag00002883
Pag00009722	Pag00025725	Pag00017598	Pag00031617
Pag00012107	Pag00013405	Pag00024817	Pag00029425
Pag00010177	Pag00044121	novel.931	Pag00028010
Pag00014085	Pag00043861	Pag00016452	Pag00019671
Pag00000535	Pag00032908	Pag00018352	Pag00007004
Pag00034213	Pag00012076	Pag00021088	Pag00038684
Pag00009465	Pag00042216	Pag00022080	Pag00032641
Pag00000404	Pag00012705	Pag00009881	Pag00012184
Pag00032615	Pag00003693	Pag00007227	Pag00016510
Pag00026153	Pag00004230	Pag00019892	Pag00011245
Pag00010974	Pag00002081	Pag00000354	Pag00037780
Pag00042531	Pag00035604	Pag00002465	Pag00002662
Pag00027838	Pag00031551	Pag00000051	Pag00018712
novel.1414	Pag00012127	Pag00022765	Pag00030262
Pag00018770	Pag00013277	Pag00002337	Pag00015839
novel.741	Pag00032452	novel.986	Pag00037614
Pag00023773	Pag00018296	Pag00001638	Pag00031615
Pag00020749	Pag00037069	Pag00039147	Pag00006987
Pag00017834	Pag00024985	Pag00024351	Pag00013185
Pag00022479	Pag00043870	Pag00002339	Pag00012450
Pag00014741	Pag00005409	Pag00019933	Pag00039147
Pag00017050	Pag00005523	Pag00031275	Pag00028240
Pag00010178	Pag00031600	Pag00013130	Pag00007502
Pag00009641	Pag00013477	Pag00011081	Pag00006700
Pag00033333	Pag00040083	Pag00039993	Pag00007823
Pag00030651	Pag00036724	Pag00015449	Pag00028971
Pag00000978	Pag00010762	Pag00031457	Pag00028772
Pag00032948	Pag00031892	novel.637	Pag00033058
Pag00016558	Pag00021440	Pag00014814	Pag00035461
Pag00008972	Pag00025093	Pag00027660	Pag00031991
Pag00014860	Pag00021105	Pag00006531	Pag00013010
Pag00013385	Pag00014961	Pag00016818	Pag00020223
Pag00018459	Pag00027724	Pag00006199	Pag00036666
Pag00004524	Pag00033446	Pag00037215	Pag00042682
Pag00018046	novel.1014	Pag00016422	Pag00029426
Pag00018380	Pag00006968	Pag00002683	Pag00043337
novel.646	Pag00034538	Pag00006038	Pag00027940
Pag00015858	Pag00026620	Pag00016884	Pag00004513
Pag00012251	Pag00035639	Pag00007997	Pag00038881
Pag00035685	Pag00000095	Pag00008143	Pag00000766
Pag00001535	Pag00023245	Pag00005709	Pag00023548
Pag00024511	Pag00010824	Pag00024215	Pag00009994
Pag00039066	Pag00005230	Pag00009288	Pag00023066
Pag00032332	Pag00033047	Pag00005989	Pag00044012
Pag00004677	Pag00020810	Pag00013097	Pag00016482
Pag00025660	Pag00020718	Pag00017417	Pag00002181
Pag00007669	novel.1465	Pag00021971	Pag00025529
Pag00013284	Pag00023226	Pag00025693	novel.325
Pag00022817	Pag00017386	Pag00035891	Pag00023852
Pag00022427	Pag00015565	Pag00044494	Pag00015272
Pag00012642	Pag00018182	Pag00011055	Pag00029157
Pag00024027	Pag00015920	Pag00018960	Pag00015114
Pag00008633	Pag00026859	Pag00027038	Pag00002592
Pag00011575	Pag00032454	Pag00002521	Pag00007293
Pag00038840	Pag00032967	Pag00038200	Pag00017964
Pag00029813	Pag00028593	Pag00030815	Pag00036621
Pag00043675	Pag00020928	Pag00017523	Pag00010940
Pag00016207	Pag00023631	Pag00033615	Pag00036760
Pag00015759	Pag00032668	Pag00010714	Pag00022890
Pag00028744	Pag00027828	Pag00015744	Pag00007544
Pag00032288	Pag00007632	Pag00005576	Pag00002504
Pag00014917	Pag00036208	Pag00007484	Pag00015397
Pag00026613	Pag00000764	Pag00031647	Pag00014445
Pag00043153	Pag00000999	Pag00007913	Pag00015746
Pag00006298	Pag00025579	Pag00020670	Pag00029677
Pag00008981	Pag00034027	Pag00008696	Pag00000984
Pag00010302	Pag00034979	Pag00039680	Pag00015275
Pag00024118	Pag00000367	Pag00043852	Pag00024225
Pag00008058	Pag00039463	Pag00031626	Pag00029889
Pag00028529	Pag00016343	novel.142	Pag00020979
Pag00014604	Pag00014279	Pag00006850	Pag00004981
Pag00024012	Pag00000374	Pag00028237	Pag00005064
Pag00003996	Pag00035175	Pag00017301	Pag00017613
Pag00021489	Pag00007814	Pag00024908	Pag00018550
Pag00044632	Pag00009625	Pag00005586	Pag00017595
Pag00022377	Pag00018510	Pag00019086	Pag00009605
Pag00013645	Pag00029313	Pag00008801	Pag00026834
Pag00010027	Pag00028280	Pag00007158	Pag00029169
Pag00036906	Pag00009334	Pag00022608	Pag00018148
Pag00017964	Pag00008618	Pag00004883	Pag00018700
Pag00012498	Pag00026925	Pag00025515	Pag00011386
Pag00003706	Pag00004309	Pag00008040	novel.665
Pag00045659	Pag00001146	Pag00025114	Pag00002184
Pag00032791	Pag00032922	Pag00010219	Pag00044987
Pag00043901	Pag00025486	Pag00025680	Pag00022763
Pag00008402	Pag00036163	Pag00028594	Pag00005236
Pag00021819	Pag00044660	novel.1028	Pag00001328
Pag00030673	Pag00022461	Pag00027705	Pag00001961
Pag00033621	Pag00017361	Pag00011979	Pag00022784
Pag00045060	Pag00026723	Pag00028249	Pag00005447
Pag00015728	Pag00014714	Pag00041493	Pag00031060
Pag00040211	Pag00007732	Pag00031892	Pag00031520
Pag00027344	Pag00021673	Pag00008055	Pag00021368
Pag00002379	Pag00013755	Pag00014031	Pag00023877
Pag00020155	Pag00033563	Pag00018627	novel.421
Pag00002094	Pag00033503	Pag00038348	Pag00027962
Pag00027529	Pag00006147	Pag00007762	Pag00012428
Pag00040825	Pag00023829	Pag00014974	Pag00043769
Pag00040459	Pag00009470	Pag00027875	Pag00026435
Pag00014327	Pag00028192	Pag00013518	Pag00025759
Pag00004246	Pag00024116	Pag00023447	Pag00006537
Pag00007711	Pag00030037	Pag00029528	Pag00006690
Pag00028011	Pag00025636	Pag00025486	Pag00017732
Pag00044401	Pag00032615	Pag00001815	Pag00043385
Pag00011061	Pag00008145	Pag00013767	Pag00012851
novel.1498	Pag00028966	Pag00001996	Pag00006404
Pag00016903	Pag00023633	Pag00016728	Pag00016896
Pag00007020	Pag00031071	Pag00018427	Pag00036956
Pag00011379	Pag00015701	Pag00034840	Pag00009358
Pag00007640	Pag00033775	Pag00003534	Pag00006290
Pag00032662	Pag00015509	Pag00038052	Pag00005744
Pag00033128	Pag00016131	Pag00002758	Pag00019888
novel.564	Pag00001775	Pag00032433	Pag00033308
Pag00000488	Pag00001933	Pag00041671	Pag00023745
Pag00017474	Pag00036804	Pag00019205	Pag00035180
Pag00015221	Pag00002453	Pag00017736	Pag00007876
Pag00017225	Pag00005148	Pag00033018	Pag00021707
Pag00009537	Pag00023545	Pag00018618	Pag00020613
Pag00014321	Pag00024804	Pag00002760	Pag00017413
Pag00028104	Pag00001892	Pag00020555	Pag00013748
Pag00005922	Pag00009560	Pag00046077	Pag00036505
Pag00021391	Pag00006868	Pag00014314	Pag00016948
Pag00011818	Pag00006063	Pag00005559	Pag00001294
Pag00008267	Pag00000696	Pag00006817	Pag00009685
Pag00029959	Pag00035461	Pag00030381	Pag00004858
Pag00039298	Pag00003804	Pag00005584	Pag00003061
Pag00014354	Pag00009809	Pag00018432	Pag00013620
Pag00009788	Pag00007434	Pag00007474	Pag00008059
Pag00024258	Pag00002245	Pag00001480	novel.961
Pag00014184	Pag00034900	Pag00038980	Pag00002326
Pag00024029	Pag00030526	Pag00030538	Pag00024319
Pag00017894	Pag00036453	Pag00003066	Pag00007702
Pag00006223	Pag00022210	Pag00030609	Pag00016516
Pag00025665	Pag00009041	Pag00028995	Pag00044871
Pag00017978	Pag00009273	Pag00005302	Pag00002192
Pag00043991	Pag00011123	Pag00019860	Pag00007573
Pag00029770	Pag00014745	Pag00022816	Pag00007941
Pag00008397	Pag00020850	Pag00008942	Pag00044226
Pag00044379	Pag00022881	Pag00026852	Pag00000603
Pag00009292	Pag00030687	Pag00016604	Pag00035420
Pag00011348	Pag00005414	Pag00005455	Pag00035655
Pag00002721	Pag00044231	Pag00043471	Pag00045452
Pag00020810	Pag00008121	Pag00027572	Pag00034117
Pag00000256	Pag00010565	Pag00001696	Pag00033120
Pag00035128	Pag00035648	Pag00034632	Pag00005193
Pag00005391	Pag00002461	Pag00015360	Pag00033252
Pag00011156	Pag00014285	Pag00008178	Pag00003907
Pag00022157	Pag00003912	Pag00003708	Pag00020687
Pag00016393	Pag00030383	Pag00017500	Pag00014341
Pag00032440	Pag00004242	Pag00024344	Pag00029787
Pag00024681	Pag00036266	Pag00018856	Pag00006281
Pag00020523	Pag00004229	Pag00000013	Pag00025795
Pag00005222	Pag00003944	Pag00043566	Pag00004755
Pag00036122	Pag00019551	Pag00026601	Pag00022747
Pag00000408	Pag00021114	Pag00025818	Pag00041025
Pag00001329	novel.864	Pag00005892	Pag00005085
Pag00029920	Pag00035191	Pag00000135	Pag00007521
Pag00037679	Pag00011269	Pag00031599	Pag00015525
Pag00025183	Pag00002337	Pag00001177	Pag00013770
novel.954	Pag00029446	Pag00037153	Pag00029430
Pag00011565	Pag00000359	Pag00006300	Pag00039785
Pag00028300	Pag00034458	Pag00015732	Pag00005407
	Pag00018390	Pag00040229	Pag00031173
	Pag00000762	Pag00004611	Pag00006286
	Pag00019648	Pag00023556	Pag00019282
	novel.77	Pag00032782	Pag00027340
	Pag00022001	Pag00009011	Pag00023686
	Pag00024704	Pag00027059	novel.198
	Pag00033968	Pag00005806	Pag00002741
	Pag00001044	Pag00030981	novel.236
	Pag00012714	Pag00023445	Pag00030471
	Pag00004783	Pag00020789	Pag00006312
	Pag00033250	Pag00024840	Pag00016367
	Pag00017718	Pag00028715	Pag00028202
	Pag00012263	Pag00006193	Pag00013133
	Pag00036015	Pag00032815	Pag00020058
	Pag00017603	Pag00031758	Pag00024240
	Pag00014633	Pag00034680	Pag00024993
	Pag00018699	Pag00031431	Pag00000786
	Pag00034847	Pag00002943	Pag00005723
	Pag00000362	Pag00029570	Pag00027934
	Pag00000695	Pag00012829	Pag00010637
	Pag00021764	Pag00007784	Pag00021405
	Pag00021080	Pag00007301	Pag00016485
	Pag00023205	Pag00001052	Pag00003001
	Pag00013978	Pag00022826	Pag00011760
	Pag00024288	Pag00033731	Pag00032697
	Pag00024062	Pag00031340	Pag00024516
	Pag00015516	Pag00013086	Pag00044666
	Pag00003526	Pag00028259	Pag00004359
	Pag00006309	Pag00000365	Pag00007575
	Pag00007620	Pag00007219	novel.507
	Pag00004869	Pag00022417	Pag00013333
	Pag00026805	Pag00028163	Pag00027000
	Pag00014653	novel.26	Pag00043590
	Pag00023953	Pag00026422	Pag00042680
	Pag00004166	Pag00021510	Pag00037268
	Pag00018047	Pag00043488	Pag00019722
	Pag00030556	Pag00011183	novel.1523
	Pag00010131	Pag00005875	Pag00030240
	Pag00046066	Pag00027105	Pag00042837
	Pag00003847	Pag00020218	Pag00015729
	Pag00038131	Pag00000994	Pag00006449
	Pag00019072	Pag00012044	Pag00000785
	Pag00022557	Pag00015267	Pag00031118
	Pag00042020	Pag00003634	Pag00037685
	Pag00039549	Pag00022872	novel.1185
	novel.687	Pag00017423	Pag00029808
	Pag00008559	Pag00028612	Pag00033281
	Pag00010345	Pag00027862	Pag00009603
	Pag00008119	Pag00016945	Pag00002132
	Pag00013103	Pag00010786	Pag00018338
	Pag00031686	Pag00002966	Pag00013791
	Pag00035115	Pag00019278	novel.667
	Pag00034225	Pag00029071	Pag00034584
	Pag00011944	Pag00025889	Pag00019278
	Pag00027530	Pag00037313	Pag00019720
	Pag00041053	Pag00028989	Pag00008642
	Pag00027671	Pag00013728	Pag00005546
	Pag00013031	Pag00030373	Pag00038926
	Pag00028014	Pag00046107	Pag00005019
	novel.713	Pag00018955	Pag00000782
	Pag00018037	Pag00007988	Pag00006446
	Pag00009303	Pag00014068	Pag00023653
	Pag00010026	Pag00036931	Pag00021550
	Pag00025266	Pag00024101	Pag00031599
	Pag00001497	Pag00026963	Pag00010616
	Pag00043008	Pag00029703	Pag00001277
	Pag00011388	Pag00013020	Pag00003693
	Pag00014094	Pag00002985	Pag00005632
	Pag00012248	Pag00037856	Pag00020132
	Pag00018913	Pag00032000	Pag00015778
	Pag00000967	Pag00006898	Pag00000365
	Pag00033732	novel.525	Pag00020002
	novel.799	Pag00026711	Pag00013992
	Pag00008427	Pag00001086	Pag00045570
	Pag00030942	Pag00003316	Pag00003710
	Pag00005898	Pag00031112	Pag00022517
	Pag00017126	Pag00007408	Pag00032433
	Pag00009005	Pag00009432	Pag00010295
	Pag00018769	Pag00017633	Pag00002515
	Pag00039785	Pag00006340	Pag00019803
	Pag00012465	Pag00013126	Pag00019087
	Pag00024714	Pag00026506	Pag00001129
	Pag00036754	Pag00009632	Pag00013854
	Pag00020911	Pag00024000	Pag00035860
	Pag00014308	novel.1465	Pag00024416
	Pag00009607	Pag00011732	Pag00022979
	Pag00009274	Pag00038278	Pag00020593
	Pag00010328	Pag00019516	Pag00014324
	Pag00027723	Pag00004113	Pag00027737
	Pag00029955	Pag00011264	Pag00002080
	Pag00025166	Pag00033969	Pag00030668
	Pag00022662	Pag00022890	Pag00021340
	Pag00027459	Pag00013933	Pag00042995
	Pag00030631	Pag00011060	Pag00028149
	Pag00012700	Pag00005695	Pag00007849
	Pag00014859	Pag00026873	Pag00025566
	Pag00031186	Pag00013252	novel.554
	Pag00015055	Pag00010272	Pag00025714
	Pag00021476	Pag00042005	Pag00001733
	Pag00019929	Pag00000758	Pag00002437
	Pag00014484	Pag00008058	Pag00044832
	Pag00025999	Pag00007843	Pag00023161
	Pag00028226	Pag00030525	Pag00016432
	Pag00027290	Pag00039272	Pag00043218
	Pag00001041	Pag00014728	Pag00034637
	Pag00003221	Pag00010268	Pag00030670
	Pag00003066	Pag00027994	Pag00041349
	Pag00006085	Pag00016593	Pag00000535
	Pag00040332	Pag00009095	Pag00010918
	Pag00017463	Pag00011637	Pag00035850
	Pag00029610	Pag00024548	Pag00003035
	Pag00028726	Pag00033690	Pag00015003
	Pag00008920	Pag00011923	Pag00020001
	Pag00036160	Pag00034308	Pag00013072
	Pag00021374	Pag00000501	Pag00002082
	novel.587	Pag00018242	Pag00010438
	Pag00032382	Pag00028105	Pag00010007
	Pag00003294	Pag00016745	Pag00044833
	Pag00015919	Pag00032549	Pag00002448
	Pag00033190	Pag00042907	Pag00007832
	Pag00040670	Pag00019250	Pag00001388
	Pag00046279	Pag00029523	Pag00024632
	Pag00011982	Pag00038148	Pag00041114
	Pag00014420	Pag00033305	novel.550
	Pag00008277	Pag00016754	Pag00009118
	Pag00012797	Pag00001118	Pag00017801
	Pag00040908	Pag00023568	Pag00039124
	Pag00039524	Pag00017928	novel.28
	Pag00005455	Pag00008020	Pag00011155
	Pag00008141	Pag00004779	Pag00008186
	Pag00002412	Pag00009538	Pag00009590
	Pag00000017	Pag00011593	Pag00043133
	Pag00029636	Pag00001661	Pag00030500
	Pag00010579	Pag00022178	Pag00011352
	Pag00020525	Pag00021458	Pag00034953
	Pag00033170	novel.6	Pag00015791
	Pag00029127	Pag00039478	Pag00017171
	Pag00023566	Pag00016725	Pag00038201
	Pag00033233	Pag00037510	Pag00011193
	Pag00043537	Pag00020477	Pag00026153
	novel.558	Pag00019347	Pag00013950
	Pag00015107	Pag00027430	Pag00017752
	Pag00018967	Pag00001080	Pag00034189
	Pag00007199	Pag00027895	Pag00040767
	Pag00017756	Pag00025869	Pag00020325
	Pag00032991	Pag00022575	Pag00021041
	Pag00020451	Pag00032378	Pag00015844
	Pag00029185	Pag00008769	Pag00036449
	Pag00034105	Pag00002079	Pag00007221
	Pag00013846	Pag00019046	Pag00014455
	Pag00010196	Pag00032740	Pag00016564
	Pag00043120	Pag00030025	Pag00011128
	Pag00043842	Pag00015340	Pag00018163
	Pag00004127	Pag00014739	Pag00005966
	Pag00033512	Pag00033155	Pag00037911
	Pag00010562	Pag00031942	Pag00041375
	Pag00020609	Pag00022983	Pag00003660
	Pag00015482	Pag00023007	Pag00011091
	Pag00020303	Pag00029310	Pag00031025
	Pag00032540	Pag00017399	Pag00027825
	Pag00030172	Pag00023608	Pag00017630
	Pag00004832	Pag00017816	Pag00013306
	Pag00018258	Pag00008941	Pag00014945
	Pag00036762	Pag00012097	Pag00009957
	Pag00031470	Pag00024012	Pag00024259
	Pag00011883	Pag00042645	Pag00018832
	Pag00001394	Pag00001429	Pag00032735
	Pag00007762	Pag00033081	Pag00016052
	Pag00017552	Pag00000203	Pag00003597
	Pag00026931	Pag00022749	Pag00001578
	Pag00000313	Pag00008789	Pag00010635
	Pag00001197	Pag00009492	Pag00003799
	Pag00010025	Pag00022352	Pag00032648
	Pag00013520	Pag00030684	Pag00038902
	Pag00030407	Pag00003054	Pag00003697
	Pag00015887	Pag00030578	Pag00005483
	Pag00024780	Pag00038406	Pag00019440
	Pag00029940	Pag00001428	Pag00027360
	Pag00002370	Pag00043919	Pag00010958
	Pag00004974	Pag00023618	Pag00015843
	Pag00007026	Pag00008093	Pag00011772
	Pag00032656	Pag00029563	Pag00008040
	Pag00003689	Pag00012436	novel.75
	Pag00026817	Pag00042835	Pag00029850
	Pag00012758	Pag00010156	Pag00009610
	Pag00003441	Pag00003668	Pag00014249
	Pag00017789	Pag00011021	Pag00022112
	Pag00018035	Pag00008293	Pag00030387
	Pag00043419	Pag00035451	Pag00009500
	Pag00045917	Pag00031610	novel.9
	Pag00035822	Pag00005908	Pag00022678
	Pag00004506	Pag00019369	Pag00019138
	Pag00002801	Pag00026120	novel.610
	Pag00003156	Pag00000116	Pag00002173
	Pag00023192	Pag00008195	Pag00008339
	Pag00007349	Pag00009175	Pag00028912
	Pag00001837	Pag00022140	Pag00007491
	Pag00021834	Pag00000790	Pag00014927
	Pag00018660	Pag00010551	Pag00018677
	Pag00023387	Pag00040459	Pag00012566
	Pag00004884	Pag00007749	Pag00006628
	Pag00016200	Pag00018830	Pag00005926
	Pag00012533	Pag00033333	Pag00043552
	Pag00025189	Pag00006075	Pag00040363
	Pag00014959	Pag00023238	Pag00038857
	Pag00006531	Pag00029755	Pag00000563
	Pag00005465	Pag00019052	Pag00019390
	Pag00045614	Pag00003239	Pag00017637
	Pag00008031	Pag00042575	Pag00017469
	Pag00011757	Pag00010329	Pag00040183
	Pag00022189	Pag00020951	Pag00012794
	Pag00021391	Pag00005958	Pag00008789
	Pag00019383	Pag00008981	Pag00012635
	Pag00004020	Pag00034843	Pag00026196
	Pag00012098	Pag00003101	Pag00038098
	Pag00040728	Pag00020237	Pag00008871
	Pag00020191	Pag00026599	Pag00008816
	Pag00020967	Pag00031576	Pag00026588
	Pag00030113	Pag00009006	Pag00036229
	Pag00009687	Pag00023175	Pag00010844
	Pag00028722	Pag00011734	Pag00006916
	Pag00012950	Pag00045296	Pag00039150
	Pag00027967	Pag00033221	Pag00003002
	Pag00002883	Pag00019770	Pag00000379
	novel.1199	Pag00007481	Pag00004629
	novel.776	Pag00011022	Pag00014984
	Pag00008862	Pag00020766	Pag00036168
	Pag00033621	Pag00003319	Pag00032078
	Pag00014413	Pag00024137	Pag00020970
	Pag00019575	Pag00020721	Pag00012130
	Pag00018086	Pag00005721	Pag00019062
	Pag00011657	Pag00003500	Pag00033749
	novel.1119	Pag00014274	Pag00042189
	Pag00011396	Pag00023093	Pag00045297
	Pag00011445	Pag00010603	Pag00034359
	Pag00011614	Pag00034297	Pag00024273
	Pag00005509	Pag00020001	Pag00030434
	Pag00011036	Pag00016919	Pag00044013
	Pag00010353	Pag00024504	Pag00030285
	Pag00008881	Pag00013892	Pag00001824
	Pag00016178	Pag00004571	Pag00005888
	Pag00001840	Pag00008732	Pag00030949
	Pag00031147	Pag00016391	Pag00000564
	Pag00014562	Pag00012465	Pag00038225
	Pag00012814	Pag00006325	Pag00022287
	novel.760	Pag00037063	Pag00035966
	Pag00019314	Pag00021747	Pag00026991
	Pag00005712	Pag00003768	Pag00033629
	Pag00031507	Pag00024187	Pag00028619
	Pag00028998	Pag00030319	Pag00028019
	Pag00022634	Pag00015481	Pag00012810
	Pag00044818	Pag00022490	Pag00000435
	Pag00004853	novel.659	Pag00032640
	Pag00017910	Pag00008027	Pag00008850
	Pag00018159	Pag00024116	Pag00027358
	Pag00035452	Pag00012221	Pag00032284
	novel.1082	Pag00036296	Pag00007598
	Pag00008167	novel.961	Pag00009377
	Pag00045295	Pag00036163	Pag00038258
	Pag00007776	Pag00012897	Pag00041810
	Pag00009824	Pag00026879	Pag00034053
	Pag00020353	Pag00012333	Pag00039113
	Pag00030652	Pag00004621	Pag00014346
	Pag00030651	Pag00002259	Pag00004440
	Pag00037528	Pag00018462	Pag00000757
	Pag00030472	Pag00003468	Pag00019950
	novel.1414	Pag00018083	Pag00022052
	Pag00019073	Pag00035698	Pag00036642
	Pag00035891	Pag00029331	Pag00027566
	Pag00001133	Pag00004101	Pag00030276
	Pag00014962	Pag00033922	Pag00016530
	Pag00003694	Pag00038858	Pag00043623
	Pag00011314	Pag00016196	Pag00016059
	Pag00007702	Pag00017918	Pag00025093
	Pag00022206	Pag00038293	Pag00032425
	Pag00014472	novel.777	Pag00016088
	Pag00026615	Pag00022515	Pag00027042
	Pag00014639	Pag00031030	Pag00021819
	Pag00030903	Pag00007978	Pag00016523
	Pag00019004	Pag00024443	Pag00000790
	Pag00029601	Pag00027798	Pag00031815
	Pag00026249	Pag00020004	Pag00002387
	Pag00014231	Pag00015902	Pag00002405
	Pag00017803	Pag00007203	Pag00013188
	Pag00016252	Pag00034566	Pag00014416
	novel.871	Pag00005789	Pag00029283
	Pag00038187	Pag00001545	Pag00038328
	Pag00028842	Pag00043889	Pag00005724
	Pag00007677	Pag00033437	Pag00040591
	Pag00019152	novel.1158	Pag00024998
	Pag00042580	Pag00010009	Pag00004759
	Pag00034643	Pag00025774	Pag00044231
	Pag00035836	Pag00011035	Pag00009100
	Pag00041817	Pag00023192	Pag00013301
	Pag00019057	Pag00040831	Pag00016925
	Pag00037408	Pag00018089	novel.1267
	Pag00002546	Pag00029642	Pag00040229
	novel.309	Pag00036875	Pag00036426
	Pag00032782	Pag00011673	Pag00023625
	Pag00025715	Pag00009320	Pag00021391
	Pag00031078	novel.646	Pag00019631
	Pag00040574	Pag00030268	Pag00040740
	Pag00029495	Pag00030512	Pag00001727
	Pag00010238	Pag00016233	Pag00001453
	Pag00018574	Pag00030163	Pag00017417
	Pag00041243	Pag00013588	novel.941
	Pag00009082	Pag00027934	Pag00005142
	Pag00019139	Pag00031220	Pag00017273
	Pag00034696	Pag00040794	Pag00010410
	novel.1138	Pag00026931	Pag00011133
	Pag00028057	Pag00013689	Pag00022067
	Pag00014974	Pag00027882	Pag00028787
	Pag00025604	Pag00027004	novel.1144
	Pag00023784	Pag00006461	Pag00019630
	Pag00029941	Pag00033316	Pag00018016
	novel.272	Pag00024843	Pag00004526
	Pag00020523	Pag00002916	Pag00029874
	Pag00035691	Pag00026840	Pag00026704
	Pag00026867	Pag00045912	Pag00033885
	Pag00017593	Pag00040436	Pag00022348
	Pag00032783	Pag00024035	Pag00030526
	Pag00004670	Pag00036915	Pag00020352
	Pag00012274	Pag00025767	Pag00034840
	Pag00009703	Pag00036270	Pag00027630
	Pag00010128	Pag00025708	Pag00041808
	Pag00016425	Pag00016879	Pag00003640
	Pag00008218	Pag00024907	Pag00039376
	Pag00029905	Pag00036872	Pag00018701
	Pag00014085	Pag00025667	Pag00005445
	Pag00014651	Pag00010713	Pag00021225
	Pag00005683	Pag00000523	Pag00020863
	novel.1292	Pag00018459	Pag00009432
	Pag00038084	Pag00042568	Pag00025587
	Pag00020716	Pag00022026	Pag00036930
	Pag00036763	Pag00020655	Pag00001636
	Pag00030389	Pag00005929	Pag00037788
	Pag00040712	Pag00017667	Pag00028380
	Pag00008284	Pag00018248	Pag00000380
	Pag00031164	Pag00030289	Pag00023568
	Pag00013534	Pag00011376	Pag00027477
	Pag00000916	Pag00003753	Pag00001078
	Pag00027552	Pag00014119	Pag00004220
	Pag00038307	Pag00017323	Pag00012617
	Pag00003218	Pag00010365	Pag00012683
	Pag00031021	Pag00023236	Pag00010095
	Pag00043241	Pag00000817	Pag00019892
	Pag00025267	Pag00007272	Pag00032492
	Pag00019356	Pag00009670	Pag00030223
	Pag00004856	Pag00009410	Pag00014090
	Pag00010863	Pag00034053	Pag00032867
	Pag00019812	Pag00041716	Pag00014250
	Pag00016728	Pag00019152	Pag00038244
	Pag00014170	Pag00018784	novel.619
	Pag00033566	Pag00011321	Pag00001732
	Pag00014619	Pag00013524	Pag00007780
	Pag00016903	Pag00017283	novel.646
	Pag00000354	Pag00030497	Pag00028544
	Pag00007382	Pag00032602	novel.1171
	Pag00014040	Pag00016328	Pag00043632
	Pag00013945	Pag00033335	Pag00032107
	Pag00030271	Pag00027634	Pag00011881
	Pag00037452	Pag00045992	Pag00012943
	Pag00033007	Pag00034246	Pag00014879
	Pag00028992	Pag00012254	Pag00037831
	Pag00017153	Pag00016343	Pag00034908
	Pag00034944	Pag00041206	Pag00042904
	Pag00012234	Pag00025266	Pag00033929
	Pag00031911	Pag00001363	Pag00029478
	Pag00026258	Pag00001319	Pag00044026
	Pag00013096	Pag00012801	Pag00023225
	Pag00023122	Pag00023350	Pag00022887
	Pag00001135	Pag00001357	Pag00024188
	Pag00034092	Pag00005340	Pag00021304
	Pag00019239	Pag00007048	Pag00005043
	Pag00031423	Pag00022668	Pag00010643
	Pag00018237	Pag00011598	Pag00036441
	Pag00027809	Pag00000857	Pag00011738
	novel.501	Pag00006948	Pag00034363
	Pag00024529	Pag00030616	Pag00038805
	Pag00009117	novel.1339	Pag00012532
	Pag00045097	Pag00045613	Pag00020037
	Pag00006412	Pag00006222	Pag00037861
	Pag00026975	Pag00034888	Pag00006476
	Pag00042009	Pag00017849	Pag00046362
	Pag00015902	Pag00004347	Pag00026151
	Pag00029064	Pag00044396	Pag00026104
	Pag00038737	Pag00010549	Pag00032003
	Pag00034255	Pag00045736	Pag00032526
	Pag00002385	Pag00016895	Pag00011256
	Pag00002033	Pag00028879	Pag00005094
	Pag00009681	Pag00034653	Pag00021596
	Pag00021083	Pag00036900	Pag00043923
	Pag00025374	Pag00015286	Pag00012393
	Pag00000144	Pag00005570	Pag00011357
	Pag00040088	Pag00036443	Pag00005945
	Pag00034670	Pag00010172	Pag00041350
	Pag00024136	Pag00014761	Pag00028616
	Pag00022953	Pag00010989	Pag00037013
	Pag00042568	Pag00040742	Pag00045178
	Pag00010976	Pag00028877	Pag00036311
	Pag00045956	Pag00027601	Pag00001454
	Pag00026808	Pag00022720	Pag00036203
	Pag00000041	Pag00005117	Pag00033732
	Pag00020952	Pag00018885	Pag00028106
	Pag00022819	Pag00029709	Pag00027047
	Pag00002938	Pag00032438	Pag00026028
	Pag00035507	Pag00001739	Pag00001404
	Pag00039702	Pag00005966	Pag00014914
	Pag00014647	Pag00015810	Pag00007570
	Pag00007474	Pag00033084	Pag00026557
	Pag00034211	Pag00011498	Pag00031197
	Pag00027846	Pag00022858	Pag00007058
	Pag00028835	Pag00027000	Pag00002668
	Pag00013756	Pag00032927	Pag00027955
	Pag00030985	Pag00005930	Pag00023204
	Pag00008275	Pag00011542	Pag00002754
	Pag00007207	Pag00003509	Pag00040099
	Pag00025216	Pag00021692	Pag00000571
	Pag00026904	Pag00003436	Pag00005237
	Pag00017074	Pag00036647	Pag00012534
	Pag00026567	Pag00001911	Pag00009630
	Pag00005825	Pag00013038	Pag00026854
	Pag00042457	Pag00043641	novel.360
	Pag00003002	Pag00018902	Pag00012354
	Pag00015704	Pag00020051	Pag00018570
	Pag00024270	Pag00015855	Pag00034035
	Pag00042005	Pag00004020	Pag00031483
	Pag00042624	Pag00008412	Pag00023399
	Pag00021326	Pag00031750	novel.289
	novel.593	Pag00026615	Pag00020082
	Pag00021617	Pag00008212	Pag00004158
	Pag00038052	Pag00043169	Pag00037906
	Pag00025465	Pag00005221	Pag00011668
	Pag00004533	Pag00040228	Pag00007824
	Pag00046198	Pag00039642	novel.1365
	Pag00016838	Pag00007584	Pag00017282
	Pag00033524	Pag00015835	Pag00010890
	Pag00027994	Pag00014392	Pag00012866
	Pag00020360	Pag00045948	Pag00003062
	Pag00034832	Pag00005299	Pag00039623
	Pag00032677	Pag00032227	Pag00008495
	Pag00003233	Pag00019353	Pag00017753
	Pag00004024	Pag00001886	Pag00023652
	Pag00013486	Pag00015986	Pag00001968
	Pag00027687	Pag00000939	Pag00021039
	Pag00027276	Pag00027789	Pag00014378
	Pag00003478	Pag00008822	Pag00004052
	Pag00029602	Pag00010685	Pag00009585
	Pag00043094	Pag00041049	Pag00018857
	Pag00013422	Pag00027130	Pag00029766
	Pag00002970	Pag00002060	Pag00032701
	Pag00011362	Pag00036034	Pag00005639
	Pag00016268	Pag00002249	Pag00003978
	Pag00026245	Pag00021511	Pag00033459
	Pag00007470	Pag00025284	Pag00032063
	Pag00031682	Pag00017820	Pag00024397
	Pag00026614	Pag00003025	Pag00022344
	Pag00001032	Pag00005255	Pag00040221
	Pag00025092	Pag00014255	Pag00020801
	Pag00042094	Pag00004359	Pag00033503
	Pag00017589	Pag00017057	Pag00009202
	Pag00003999	Pag00034893	Pag00010634
	Pag00001427	Pag00004543	Pag00045009
	Pag00026861	Pag00019090	Pag00019310
	Pag00002783	Pag00033764	Pag00038876
	Pag00006850	Pag00029889	Pag00011007
	Pag00000907	Pag00000742	Pag00009511
	Pag00038328	Pag00007102	Pag00034136
	Pag00026034	Pag00005848	Pag00021117
	Pag00025758	Pag00033119	Pag00001136
	Pag00021439	novel.337	Pag00011874
	Pag00016702	Pag00001069	Pag00026284
	Pag00019565	Pag00028649	Pag00034499
	Pag00035285	Pag00036713	Pag00034368
	Pag00007371	Pag00021098	Pag00023018
	Pag00013457	Pag00018426	Pag00031723
	Pag00029805	Pag00023353	Pag00044015
	Pag00006189	Pag00037388	Pag00011528
	Pag00018259	Pag00018132	Pag00045388
	Pag00027048	novel.472	Pag00016260
	Pag00038045	Pag00035080	Pag00029128
	Pag00028979	Pag00020098	novel.1477
	Pag00001526	Pag00023136	Pag00024908
	Pag00011026	Pag00003366	Pag00043138
	Pag00044576	Pag00039849	Pag00005489
	Pag00032708	Pag00002364	novel.717
	Pag00031011	Pag00014671	Pag00025084
	Pag00018872	Pag00001115	Pag00011438
	Pag00018088	Pag00044898	Pag00045360
	Pag00016391	Pag00029705	Pag00009554
	Pag00017057	Pag00010575	Pag00000016
	Pag00003732	Pag00018995	Pag00019611
	Pag00001378	Pag00016929	Pag00022230
	Pag00040558	Pag00018379	Pag00026698
	Pag00032405	Pag00020930	Pag00018657
	Pag00011092	Pag00045654	novel.1025
	Pag00029452	Pag00007567	Pag00025891
	Pag00044659	Pag00014300	Pag00001093
	Pag00005288	Pag00022978	Pag00007625
	Pag00045025	Pag00042629	Pag00030335
	Pag00014396	novel.289	Pag00011489
	Pag00015804	Pag00031467	Pag00032568
	Pag00012791	Pag00027576	Pag00045109
	Pag00029052	Pag00023247	Pag00018940
	Pag00011062	Pag00033774	Pag00033403
	Pag00024987	Pag00029222	Pag00028302
	Pag00038858	Pag00012966	Pag00002189
	Pag00004047	novel.838	novel.1128
	Pag00014043	Pag00001531	Pag00014386
	Pag00000527	Pag00023337	Pag00001893
	Pag00004628	Pag00013344	Pag00030089
	Pag00004088	Pag00013739	Pag00018444
	Pag00011777	novel.200	Pag00020594
	Pag00010282	Pag00024880	Pag00042284
	Pag00026236	Pag00011988	Pag00030188
	Pag00005915	Pag00032360	Pag00040655
	Pag00030011	Pag00003572	Pag00008812
	Pag00003334	Pag00008629	Pag00042515
	Pag00017384	Pag00001961	Pag00010509
	Pag00039526	Pag00019251	Pag00005312
	Pag00003549	Pag00025541	Pag00024061
	Pag00024327	Pag00030919	Pag00035441
	Pag00023821	Pag00043711	Pag00031956
	Pag00013177	Pag00006884	Pag00008121
	Pag00020535	Pag00000318	Pag00000165
	Pag00002710	Pag00030535	Pag00021955
	Pag00002338	Pag00006909	Pag00042757
	Pag00022803	Pag00001465	Pag00001383
	Pag00000520	Pag00026286	Pag00031666
	Pag00001844	Pag00023400	Pag00012999
	Pag00024435	Pag00015222	Pag00018052
	Pag00025165	Pag00042430	Pag00018837
	Pag00022916	Pag00039295	Pag00018120
	Pag00005472	Pag00013807	Pag00010400
	Pag00041988	Pag00007290	Pag00020761
	Pag00037523	Pag00029391	Pag00003123
	Pag00008771	Pag00041421	Pag00014969
	Pag00028104	Pag00004422	Pag00036721
	Pag00043032	Pag00029025	Pag00020993
	Pag00025632	Pag00009638	Pag00033103
	Pag00002183	Pag00018666	Pag00033133
	Pag00014636	Pag00002448	Pag00035951
	Pag00020100	Pag00029759	Pag00037869
	Pag00038958	Pag00005322	Pag00045306
	Pag00030138	Pag00022857	Pag00024354
	Pag00000098	Pag00007314	Pag00029913
	Pag00003581	Pag00004324	novel.1030
	Pag00034738	Pag00037502	Pag00017549
	Pag00020471	Pag00036036	Pag00021290
	Pag00015303	Pag00034937	Pag00025290
	Pag00030044	novel.765	Pag00005266
	Pag00015646	Pag00006845	Pag00030616
	Pag00030091	Pag00010100	Pag00008903
	Pag00018207	Pag00014926	Pag00014115
	Pag00016512	Pag00001760	Pag00021109
	Pag00032275	Pag00030594	Pag00015107
	Pag00037458	Pag00026622	Pag00001198
	Pag00015619	Pag00002242	novel.1442
	Pag00028017	Pag00011655	Pag00040115
	Pag00026326	Pag00011482	Pag00003240
	Pag00030626	Pag00040799	Pag00021307
	Pag00010172	Pag00031857	Pag00000978
	Pag00025599	Pag00023623	Pag00017735
	Pag00025940	Pag00041926	Pag00018375
	Pag00013231	Pag00032741	Pag00041260
	Pag00024055	Pag00007583	Pag00006687
	Pag00011214	Pag00012096	Pag00031722
	Pag00035819	Pag00035604	Pag00014054
	Pag00014990	Pag00015685	Pag00010312
	Pag00036368	Pag00003033	Pag00033911
	Pag00007417	Pag00027304	Pag00030770
	novel.1098	Pag00022215	Pag00002296
	Pag00018026	Pag00016215	Pag00024038
	Pag00012522	Pag00033506	Pag00009384
	Pag00035820	Pag00017236	Pag00038266
	Pag00003136	Pag00006550	Pag00019991
	Pag00036923	Pag00032196	Pag00007314
	Pag00005159	Pag00020672	Pag00039882
	Pag00026069	Pag00002764	Pag00013285
	Pag00045051	Pag00037658	Pag00006556
	Pag00030549	Pag00031618	Pag00029881
	Pag00013744	Pag00009713	Pag00029680
	Pag00026866	Pag00045393	Pag00016035
	Pag00020811	Pag00008943	Pag00007822
	Pag00025225	Pag00006521	Pag00003844
	Pag00002248	Pag00016349	Pag00025547
	Pag00008060	Pag00007333	Pag00006287
	Pag00037062	Pag00030305	Pag00039539
	Pag00043034	Pag00003822	Pag00040416
	Pag00035924	Pag00002887	Pag00008934
	Pag00000713	Pag00008854	Pag00014367
	Pag00009208	Pag00007497	Pag00036335
	Pag00022100	Pag00043382	Pag00003096
	Pag00001201	Pag00020204	Pag00001474
	Pag00032009	Pag00021025	Pag00014191
	Pag00044268	Pag00004172	Pag00003208
	Pag00027867	novel.1396	Pag00022924
	Pag00034808	Pag00037857	Pag00033738
	Pag00020878	Pag00006829	Pag00010135
	Pag00032654	Pag00016867	Pag00017267
	Pag00026907	Pag00028605	Pag00031250
	Pag00035089	Pag00016486	Pag00003757
	Pag00019309	Pag00033229	Pag00018292
	Pag00017772	Pag00012359	Pag00003022
	Pag00017983	Pag00030541	Pag00001312
	Pag00035925	Pag00017166	Pag00003188
	Pag00001942	Pag00017326	Pag00030046
	Pag00031544	Pag00008979	Pag00016830
	Pag00011950	Pag00024862	Pag00013604
	Pag00042463	Pag00032990	Pag00026127
	Pag00027217	Pag00045295	Pag00017146
	Pag00044824	Pag00003989	Pag00010682
	Pag00011224	Pag00016910	Pag00006520
	Pag00032596	Pag00014422	Pag00014672
	Pag00022675	Pag00004254	Pag00039375
	Pag00002703	Pag00010354	Pag00007732
	Pag00027210	Pag00033374	Pag00008768
	Pag00027912	Pag00005809	Pag00010027
	novel.862	Pag00027489	Pag00005386
	Pag00005614	Pag00019147	Pag00016706
	Pag00042215	Pag00020018	Pag00004168
	Pag00037963	Pag00013944	Pag00016547
	Pag00027281	Pag00028567	Pag00028370
	Pag00043340	Pag00013235	Pag00012102
	Pag00032292	Pag00042030	novel.1491
	Pag00011093	Pag00002500	Pag00029814
	Pag00025232	Pag00011309	Pag00005595
	Pag00024295	Pag00025178	Pag00041348
	Pag00008055	Pag00003387	Pag00029003
	Pag00006441	Pag00005915	Pag00028884
	Pag00004413	Pag00025447	Pag00038470
	Pag00022637	Pag00012327	Pag00004627
	Pag00003592	Pag00001040	Pag00045588
	Pag00004778	Pag00043677	Pag00000161
	Pag00044343	Pag00009571	Pag00029523
	Pag00019588	Pag00002425	Pag00020095
	Pag00010650	Pag00041173	Pag00019262
	Pag00014828	Pag00020722	Pag00001775
	Pag00001520	Pag00001405	Pag00025022
	Pag00039384	Pag00005947	Pag00006173
	Pag00015333	Pag00006195	Pag00015595
	Pag00015210	Pag00036680	Pag00033834
	Pag00035560	Pag00001582	Pag00009221
	Pag00012520	Pag00009271	Pag00026429
	Pag00000066	Pag00001627	Pag00005827
	Pag00000787	Pag00026533	Pag00010924
	Pag00000643	Pag00034461	Pag00006172
	Pag00015527	novel.409	Pag00001579
	Pag00022731	Pag00045303	Pag00018463
	novel.274	Pag00029024	Pag00013969
	novel.1269	Pag00008141	Pag00019419
	Pag00000406	Pag00031617	Pag00001079
	Pag00013235	Pag00035067	novel.946
	Pag00032598	Pag00033970	Pag00018069
	Pag00005999	Pag00000192	Pag00018714
	Pag00044201	Pag00042560	Pag00003031
	novel.218	Pag00017306	Pag00029588
	Pag00021250	Pag00005799	Pag00008822
	Pag00032453	Pag00022786	Pag00012661
	Pag00042604	Pag00016212	Pag00001429
	Pag00024141	Pag00019387	Pag00023842
	Pag00003029	Pag00034110	Pag00018325
	Pag00004842	Pag00027173	Pag00018588
	novel.493	Pag00010182	Pag00033538
	Pag00035357	Pag00024381	novel.20
	Pag00029799	Pag00042663	Pag00013882
	Pag00010050	Pag00009123	Pag00022189
	Pag00036799	novel.570	novel.703
	Pag00018381	Pag00008774	Pag00003575
	Pag00021765	Pag00005941	Pag00012944
	Pag00001730	Pag00033553	Pag00009074
	Pag00012441	Pag00034171	Pag00004061
	Pag00017475	Pag00012334	novel.268
	Pag00016744	Pag00022967	Pag00014730
	Pag00025547	Pag00031180	Pag00031414
	Pag00033596	Pag00017320	Pag00039842
	Pag00012623	Pag00000814	Pag00004515
	Pag00006940	Pag00012102	Pag00021552
	Pag00016634	Pag00017894	Pag00042699
	Pag00030532	Pag00029115	Pag00020714
	novel.912	Pag00001026	novel.913
	Pag00023881	Pag00044759	Pag00025922
	Pag00001231	Pag00021915	Pag00020155
	Pag00019066	Pag00033910	Pag00004684
	Pag00024798	Pag00006822	Pag00026699
	Pag00034449	Pag00011812	Pag00021522
	Pag00032772	Pag00012364	Pag00015370
	Pag00040443	Pag00003620	Pag00024195
	Pag00026879	Pag00032555	Pag00015119
	Pag00006080	Pag00041426	Pag00011862
	Pag00002298	Pag00018367	Pag00005920
	Pag00045892	Pag00044552	Pag00030638
	Pag00025649	Pag00030596	Pag00001882
	Pag00014149	Pag00029148	novel.1505
	Pag00018184	Pag00020054	Pag00045755
	Pag00019388	Pag00030669	Pag00014396
	Pag00005558	Pag00009256	novel.1428
	Pag00033406	Pag00006454	Pag00018134
	Pag00004373	Pag00024426	Pag00021732
	Pag00036392	Pag00023130	Pag00023718
	Pag00018158	Pag00011314	Pag00040603
	Pag00000853	Pag00020021	Pag00001119
	Pag00013542	Pag00021947	Pag00007513
	Pag00023693	Pag00012432	Pag00037390
	Pag00019635	Pag00037486	novel.1498
	Pag00010103	Pag00022394	Pag00040026
	Pag00014336	Pag00028245	Pag00008049
	Pag00008843	Pag00012127	novel.1372
	Pag00019555	Pag00031116	Pag00019063
	Pag00014323	Pag00000536	novel.968
	Pag00008059	Pag00003799	Pag00009580
	Pag00022236	Pag00025163	Pag00004313
	Pag00001493	Pag00021775	Pag00030422
	Pag00017282	Pag00028878	Pag00042217
	Pag00018024	Pag00019188	Pag00031466
	Pag00045698	Pag00024799	Pag00015112
	Pag00027761	Pag00022769	Pag00030703
	Pag00005862	Pag00017970	Pag00012395
	novel.785	Pag00015844	Pag00012380
	Pag00011071	Pag00032290	Pag00028483
	Pag00020069	Pag00000812	Pag00016932
	Pag00018525	Pag00013064	Pag00035692
	Pag00029752	Pag00018814	Pag00043578
	Pag00035137	Pag00006050	Pag00032075
	Pag00035552	Pag00040074	Pag00001225
	Pag00036662	Pag00009476	Pag00016895
	Pag00019918	Pag00025406	Pag00023694
	Pag00025224	Pag00002663	Pag00035639
	Pag00031684	Pag00018020	Pag00010777
	Pag00008831	Pag00017316	Pag00041648
	Pag00019624	Pag00041925	Pag00001993
	Pag00025011	Pag00024093	Pag00037414
	Pag00036007	Pag00015575	Pag00010261
	Pag00013628	Pag00012009	Pag00008460
	Pag00024709	Pag00006559	novel.706
	Pag00043908	Pag00041877	Pag00008952
	Pag00019901	Pag00002328	Pag00012923
	Pag00037975	Pag00035124	Pag00004942
	Pag00033260	Pag00015107	Pag00040825
	novel.695	Pag00011938	Pag00034790
	Pag00032933	Pag00001076	Pag00036091
	Pag00035172	Pag00036721	Pag00042036
	Pag00034837	Pag00042699	Pag00040034
	Pag00021506	Pag00001629	Pag00023592
	Pag00005696	Pag00029189	Pag00026656
	Pag00031853	Pag00000506	Pag00028272
	Pag00028807	Pag00027546	Pag00003772
	Pag00022643	Pag00023069	novel.724
	Pag00012264	Pag00016556	Pag00013145
	Pag00035563	Pag00016999	Pag00035772
	Pag00033853	Pag00014638	Pag00020482
	Pag00030881	Pag00042848	Pag00010547
	Pag00001836	Pag00014839	Pag00030937
	Pag00005723	Pag00027298	Pag00029070
	Pag00011023	Pag00012248	Pag00003817
	Pag00012254	Pag00035054	Pag00024548
	Pag00034866	Pag00004555	Pag00022304
	Pag00036995	Pag00006690	Pag00009842
	Pag00035153	Pag00007076	Pag00034981
	Pag00019428	Pag00004168	Pag00008783
	Pag00021104	Pag00029380	Pag00021890
	Pag00001423	Pag00006694	Pag00032459
	Pag00043033	Pag00013445	Pag00031695
	Pag00012049	Pag00013817	Pag00013602
	Pag00023733	Pag00005501	Pag00034850
	Pag00018909	Pag00020810	Pag00016120
	Pag00029591	Pag00020297	Pag00013889
	Pag00027787	Pag00035839	Pag00029089
	Pag00000555	Pag00031290	Pag00013891
	Pag00027247	Pag00028914	Pag00023477
	Pag00022059	Pag00022580	Pag00010402
	Pag00019886	Pag00011379	Pag00007963
	Pag00015457	Pag00021968	Pag00007656
	Pag00017844	Pag00014518	Pag00034484
	Pag00024316	Pag00020505	Pag00031941
	Pag00018550	Pag00000096	Pag00014136
	Pag00041671	Pag00002763	Pag00025445
	Pag00027268	Pag00033766	Pag00005347
	Pag00009781	Pag00024372	Pag00018856
	Pag00004065	Pag00040198	novel.489
	Pag00021307	Pag00004857	Pag00007158
	Pag00033626	Pag00009349	Pag00002610
	Pag00008893	Pag00037530	Pag00001629
	Pag00005454	Pag00018756	novel.292
	Pag00044055	Pag00021212	Pag00029755
	Pag00036038	Pag00001294	Pag00009020
	Pag00015473	Pag00044198	Pag00033265
	Pag00023634	Pag00022208	novel.160
	Pag00004059	novel.338	Pag00029774
	Pag00012463	Pag00031781	Pag00032647
	Pag00042781	Pag00017054	Pag00035021
	Pag00040572	Pag00022190	Pag00014422
	Pag00007944	Pag00030345	Pag00031155
	Pag00018763	Pag00003421	Pag00025312
	Pag00035959	Pag00027700	Pag00030290
	Pag00040076	Pag00008410	Pag00033721
	Pag00007252	Pag00025372	Pag00018459
	Pag00003345	Pag00010628	Pag00023210
	Pag00014169	Pag00002716	Pag00022139
	Pag00043133	Pag00016994	Pag00008329
	Pag00021034	Pag00008775	Pag00025004
	Pag00034241	Pag00000122	Pag00036272
	Pag00008927	Pag00013053	Pag00014197
	Pag00000490	Pag00005447	Pag00013815
	Pag00036464	Pag00003159	Pag00043237
	Pag00003626	Pag00001090	Pag00043141
	Pag00032617	Pag00020872	Pag00030279
	Pag00020354	Pag00031256	Pag00013028
	Pag00008268	Pag00013624	Pag00004330
	Pag00021003	Pag00027688	Pag00013445
	Pag00021516	Pag00026238	novel.1105
	Pag00011175	Pag00042090	Pag00005276
	Pag00036116	Pag00029112	Pag00045783
	Pag00033378	Pag00031288	Pag00017497
	Pag00034623	Pag00036266	Pag00012372
	Pag00005533	Pag00035340	Pag00013236
	Pag00022867	Pag00003817	Pag00013341
	Pag00013612	Pag00038834	Pag00043487
	Pag00027869	Pag00009001	Pag00022022
	Pag00007481	Pag00042220	Pag00024415
	Pag00000927	Pag00006306	Pag00044496
	Pag00011195	Pag00012352	Pag00015088
	Pag00024420	Pag00027526	Pag00020709
	Pag00000998	Pag00005063	Pag00007313
	Pag00013308	Pag00015721	Pag00035157
	Pag00045658	Pag00028908	Pag00014210
	novel.796	Pag00022784	novel.684
	Pag00006443	Pag00018867	Pag00040799
	Pag00013875	Pag00024637	Pag00012035
	Pag00012395	Pag00009826	Pag00012980
	Pag00014440	Pag00023878	Pag00030750
	Pag00004158	Pag00036879	Pag00028676
	Pag00002623	Pag00013733	novel.1356
	Pag00010573	Pag00008878	Pag00045699
	Pag00026729	Pag00032355	Pag00009151
	Pag00016382	Pag00017324	Pag00024170
	Pag00009261	Pag00009430	Pag00002402
	Pag00012083	Pag00016582	Pag00012586
	novel.1097	Pag00012927	Pag00007989
	Pag00001075	Pag00014679	Pag00008001
	Pag00037154	Pag00002933	Pag00040858
	Pag00027592	Pag00023314	Pag00011719
	Pag00045681	Pag00032812	Pag00025637
	novel.1246	Pag00022282	Pag00022074
	Pag00035488	Pag00002193	Pag00016755
	Pag00006834	Pag00036158	Pag00029073
	Pag00027418	Pag00002967	Pag00001569
	Pag00023052	Pag00028166	Pag00000302
	Pag00038460	Pag00005680	Pag00000960
	Pag00001758	Pag00017958	Pag00002972
	Pag00031602	Pag00044553	Pag00005696
	Pag00031255	Pag00021595	Pag00002271
	Pag00003368	Pag00034132	Pag00008174
	Pag00011682	Pag00010424	Pag00031579
	Pag00037135	Pag00008417	Pag00011242
	Pag00032370	Pag00028507	Pag00026516
	Pag00032155	Pag00011518	Pag00033170
	Pag00026762	Pag00029792	Pag00009821
	novel.1245	Pag00038886	novel.1079
	Pag00043136	Pag00009682	Pag00004594
	Pag00024983	Pag00009923	Pag00035277
	Pag00043113	Pag00012950	Pag00034387
	Pag00030218	Pag00009078	Pag00014871
[truncated: 652 more rows]

## Sheet: Table S4
Table S4 The number of DEGs in STO-OE and WT poplars
compare	all	up	down	threshold
STO_1vsWT_1	1135	722	413	DESeq2 pvalue<=0.05 |log2FoldChange|>=0.0
STO_5vsWT_5	2650	1469	1181	DESeq2 pvalue<=0.05 |log2FoldChange|>=0.0
STO_10vsWT_10	2540	1546	994	DESeq2 pvalue<=0.05 |log2FoldChange|>=0.0
STO_JvsWT_J	2122	1508	614	DESeq2 pvalue<=0.05 |log2FoldChange|>=0.0

## Sheet: Table S5
Table S5 GO terms of DEGs between STO-OE and WT lines in the 1st leaf position
Category	GOID	Description	GeneRatio	BgRatio	pvalue	padj	geneID	Count
BP	GO:0015985	energy coupled proton transport	6/394	29/9677	0.000938556	0.0369557	Pag00011030/Pag00013652/Pag00035820/Pag00003814/Pag00022427/Pag00002379	6
BP	GO:0015986	ATP synthesis coupled proton transport	6/394	29/9677	0.000938556	0.0369557	Pag00011030/Pag00013652/Pag00035820/Pag00003814/Pag00022427/Pag00002379	6
BP	GO:0017144	drug metabolic process	15/394	160/9677	0.00219546	0.076841	Pag00014290/Pag00040038/Pag00043442/Pag00011030/Pag00013652/Pag00009863/Pag00006057/Pag00002339/Pag00035820/Pag00003814/Pag00033666/Pag00023653/Pag00022427/Pag00002379/Pag00011348	15
BP	GO:0042221	response to chemical	18/394	167/9677	0.000149874	0.00786837	Pag00039750/Pag00036049/Pag00039749/Pag00036763/Pag00009822/Pag00002401/Pag00036047/Pag00036761/Pag00005418/Pag00036048/Pag00042458/Pag00044441/Pag00044792/Pag00009690/Pag00042454/Pag00042455/Pag00011379/Pag00000408	18
BP	GO:0009733	response to auxin	13/394	67/9677	2.37611e-06	0.000177312	Pag00039750/Pag00036049/Pag00039749/Pag00036763/Pag00009822/Pag00036047/Pag00036761/Pag00036048/Pag00042458/Pag00044792/Pag00009690/Pag00042454/Pag00042455	13
BP	GO:0009719	response to endogenous stimulus	16/394	101/9677	2.81448e-06	0.000177312	Pag00039750/Pag00036049/Pag00039749/Pag00036763/Pag00009822/Pag00002401/Pag00036047/Pag00036761/Pag00005418/Pag00036048/Pag00042458/Pag00044792/Pag00009690/Pag00042454/Pag00042455/Pag00011379	16
BP	GO:0009725	response to hormone	16/394	101/9677	2.81448e-06	0.000177312	Pag00039750/Pag00036049/Pag00039749/Pag00036763/Pag00009822/Pag00002401/Pag00036047/Pag00036761/Pag00005418/Pag00036048/Pag00042458/Pag00044792/Pag00009690/Pag00042454/Pag00042455/Pag00011379	16
BP	GO:0010033	response to organic substance	16/394	101/9677	2.81448e-06	0.000177312	Pag00039750/Pag00036049/Pag00039749/Pag00036763/Pag00009822/Pag00002401/Pag00036047/Pag00036761/Pag00005418/Pag00036048/Pag00042458/Pag00044792/Pag00009690/Pag00042454/Pag00042455/Pag00011379	16
BP	GO:0046034	ATP metabolic process	10/394	90/9677	0.00349164	0.0943648	Pag00043442/Pag00011030/Pag00013652/Pag00009863/Pag00006057/Pag00035820/Pag00003814/Pag00033666/Pag00022427/Pag00002379	10
BP	GO:0015979	photosynthesis	21/394	83/9677	9.04704e-12	2.84982e-09	Pag00024100/Pag00019916/Pag00010813/Pag00016037/Pag00041913/Pag00030275/Pag00034095/Pag00013047/Pag00004726/Pag00034350/Pag00002272/Pag00022061/Pag00006105/Pag00000132/Pag00038130/Pag00007230/Pag00002688/Pag00018827/Pag00004524/Pag00035128/Pag00016393	21
CC	GO:0098796	membrane protein complex	26/137	221/3422	3.28328e-07	4.59659e-06	Pag00043442/Pag00019916/Pag00011030/Pag00016037/Pag00041913/Pag00034252/Pag00003814/Pag00026588/Pag00030275/Pag00034095/Pag00013047/Pag00004726/Pag00034350/Pag00002272/Pag00022061/Pag00006105/Pag00000132/Pag00033241/Pag00007230/Pag00002688/Pag00018827/Pag00004524/Pag00022427/Pag00035128/Pag00016393/Pag00020523	26
CC	GO:0009523	photosystem II	11/137	43/3422	5.44321e-07	6.35042e-06	Pag00016037/Pag00041913/Pag00030275/Pag00034095/Pag00002272/Pag00022061/Pag00006105/Pag00007230/Pag00018827/Pag00004524/Pag00035128	11
CC	GO:0009579	thylakoid	20/137	78/3422	7.81408e-12	2.73493e-10	Pag00019916/Pag00005044/Pag00016037/Pag00041913/Pag00030275/Pag00034095/Pag00013047/Pag00004726/Pag00034350/Pag00002272/Pag00022061/Pag00006105/Pag00000132/Pag00007230/Pag00002688/Pag00018827/Pag00004524/Pag00007020/Pag00035128/Pag00016393	20
CC	GO:0034357	photosynthetic membrane	19/137	73/3422	2.05203e-11	4.78807e-10	Pag00019916/Pag00016037/Pag00041913/Pag00030275/Pag00034095/Pag00013047/Pag00004726/Pag00034350/Pag00002272/Pag00022061/Pag00006105/Pag00000132/Pag00007230/Pag00002688/Pag00018827/Pag00004524/Pag00007020/Pag00035128/Pag00016393	19
CC	GO:0009521	photosystem	18/137	71/3422	1.17438e-10	2.05516e-09	Pag00019916/Pag00016037/Pag00041913/Pag00030275/Pag00034095/Pag00013047/Pag00004726/Pag00034350/Pag00002272/Pag00022061/Pag00006105/Pag00000132/Pag00007230/Pag00002688/Pag00018827/Pag00004524/Pag00035128/Pag00016393	18
CC	GO:0044436	thylakoid part	20/137	78/3422	7.81408e-12	2.73493e-10	Pag00019916/Pag00005044/Pag00016037/Pag00041913/Pag00030275/Pag00034095/Pag00013047/Pag00004726/Pag00034350/Pag00002272/Pag00022061/Pag00006105/Pag00000132/Pag00007230/Pag00002688/Pag00018827/Pag00004524/Pag00007020/Pag00035128/Pag00016393	20
CC	GO:0042651	thylakoid membrane	9/137	30/3422	1.42137e-06	1.42137e-05	Pag00041913/Pag00030275/Pag00034095/Pag00006105/Pag00007230/Pag00018827/Pag00004524/Pag00007020/Pag00035128	9
CC	GO:0009654	photosystem II oxygen evolving complex	8/137	28/3422	8.49078e-06	7.42944e-05	Pag00041913/Pag00030275/Pag00034095/Pag00006105/Pag00007230/Pag00018827/Pag00004524/Pag00035128	8
CC	GO:1990204	oxidoreductase complex	8/137	33/3422	3.19981e-05	0.000248874	Pag00041913/Pag00030275/Pag00034095/Pag00006105/Pag00007230/Pag00018827/Pag00004524/Pag00035128	8
CC	GO:0009522	photosystem I	7/137	25/3422	3.71417e-05	0.000259992	Pag00019916/Pag00013047/Pag00004726/Pag00034350/Pag00000132/Pag00002688/Pag00016393	7
MF	GO:0030234	enzyme regulator activity	17/535	164/15081	7.43677e-05	0.00259225	Pag00028393/Pag00007854/Pag00028394/Pag00042895/Pag00034964/Pag00007855/Pag00019886/Pag00019836/Pag00026246/Pag00008991/Pag00042896/Pag00023812/Pag00023813/Pag00014211/Pag00032948/Pag00013645/Pag00045060	17
MF	GO:0016638	oxidoreductase activity	5/535	17/15081	0.00023937	0.0073008	Pag00040038/Pag00006325/Pag00002339/Pag00004566/Pag00000126	5
MF	GO:0004857	enzyme inhibitor activity	15/535	112/15081	9.59097e-06	0.000390033	Pag00028393/Pag00007854/Pag00028394/Pag00042895/Pag00034964/Pag00007855/Pag00019886/Pag00019836/Pag00042896/Pag00023812/Pag00023813/Pag00014211/Pag00032948/Pag00013645/Pag00045060	15
MF	GO:0016788	hydrolase activity, acting on ester bonds	27/535	375/15081	0.000407237	0.0110406	Pag00009186/Pag00014576/Pag00033764/Pag00038256/Pag00028229/Pag00037684/Pag00018550/Pag00041197/Pag00029480/Pag00019836/Pag00014791/Pag00028963/Pag00000618/Pag00028478/Pag00033508/Pag00011363/Pag00036825/Pag00006979/Pag00034584/Pag00025225/Pag00014211/Pag00020529/Pag00001535/Pag00028529/Pag00005922/Pag00024029/Pag00036122	27
MF	GO:0098772	molecular function regulator	17/535	192/15081	0.000495271	0.0120846	Pag00028393/Pag00007854/Pag00028394/Pag00042895/Pag00034964/Pag00007855/Pag00019886/Pag00019836/Pag00026246/Pag00008991/Pag00042896/Pag00023812/Pag00023813/Pag00014211/Pag00032948/Pag00013645/Pag00045060	17
MF	GO:0004866	endopeptidase inhibitor activity	12/535	34/15081	9.4502e-10	5.76462e-08	Pag00028393/Pag00007854/Pag00028394/Pag00042895/Pag00034964/Pag00007855/Pag00042896/Pag00023812/Pag00023813/Pag00032948/Pag00013645/Pag00045060	12
MF	GO:0030414	peptidase inhibitor activity	12/535	34/15081	9.4502e-10	5.76462e-08	Pag00028393/Pag00007854/Pag00028394/Pag00042895/Pag00034964/Pag00007855/Pag00042896/Pag00023812/Pag00023813/Pag00032948/Pag00013645/Pag00045060	12
MF	GO:0061134	peptidase regulator activity	12/535	34/15081	9.4502e-10	5.76462e-08	Pag00028393/Pag00007854/Pag00028394/Pag00042895/Pag00034964/Pag00007855/Pag00042896/Pag00023812/Pag00023813/Pag00032948/Pag00013645/Pag00045060	12
MF	GO:0061135	endopeptidase regulator activity	12/535	34/15081	9.4502e-10	5.76462e-08	Pag00028393/Pag00007854/Pag00028394/Pag00042895/Pag00034964/Pag00007855/Pag00042896/Pag00023812/Pag00023813/Pag00032948/Pag00013645/Pag00045060	12
MF	GO:0051082	unfolded protein binding	13/535	64/15081	3.04749e-07	1.48718e-05	Pag00032183/Pag00033550/Pag00012977/Pag00024205/Pag00011334/Pag00020714/Pag00023225/Pag00035911/Pag00030902/Pag00030797/Pag00023773/Pag00015759/Pag00006298	13

## Sheet: Table S6
Table S6 GO terms of DEGs between STO-OE and WT lines in the 5th leaf position
Category	GOID	Description	GeneRatio	BgRatio	pvalue	padj	geneID	Count
BP	GO:0009733	response to auxin	24/926	62/9544	9.60116e-10	4.02289e-07	Pag00009693/Pag00039750/Pag00009694/Pag00036761/Pag00009822/Pag00039749/Pag00035176/Pag00042458/Pag00042455/Pag00042456/Pag00044792/Pag00036766/Pag00009690/Pag00025410/Pag00035175/Pag00036762/Pag00009687/Pag00036763/Pag00042457/Pag00000907/Pag00037523/Pag00030789/Pag00016197/Pag00010175	24
BP	GO:0009719	response to endogenous stimulus	27/926	96/9544	2.31594e-07	2.42595e-05	Pag00009693/Pag00039750/Pag00009694/Pag00036761/Pag00009822/Pag00039749/Pag00035176/Pag00042458/Pag00042455/Pag00042456/Pag00044792/Pag00036766/Pag00009690/Pag00025410/Pag00035175/Pag00036762/Pag00009687/Pag00026615/Pag00036763/Pag00042457/Pag00000907/Pag00037523/Pag00030789/Pag00016197/Pag00007965/Pag00012034/Pag00010175	27
BP	GO:0000079	regulation of cyclin-dependent protein	4/926	11/9544	0.0166549	0.439928	Pag00026417/Pag00029401/Pag00018660/Pag00024136	4
BP	GO:0001932	regulation of protein phosphorylation	4/926	11/9544	0.0166549	0.439928	Pag00026417/Pag00029401/Pag00018660/Pag00024136	4
BP	GO:0042325	regulation of phosphorylation	4/926	11/9544	0.0166549	0.439928	Pag00026417/Pag00029401/Pag00018660/Pag00024136	4
BP	GO:1901136	carbohydrate derivative catabolic process	6/926	18/9544	0.00547966	0.327997	Pag00012329/Pag00016898/Pag00026878/Pag00026879/Pag00035200/Pag00033889	6
BP	GO:0009725	response to hormone	27/926	96/9544	2.31594e-07	2.42595e-05	Pag00009693/Pag00039750/Pag00009694/Pag00036761/Pag00009822/Pag00039749/Pag00035176/Pag00042458/Pag00042455/Pag00042456/Pag00044792/Pag00036766/Pag00009690/Pag00025410/Pag00035175/Pag00036762/Pag00009687/Pag00026615/Pag00036763/Pag00042457/Pag00000907/Pag00037523/Pag00030789/Pag00016197/Pag00007965/Pag00012034/Pag00010175	27
BP	GO:0006952	defense response	15/926	64/9544	0.000957909	0.066894	Pag00020509/Pag00014945/Pag00014944/Pag00014395/Pag00011573/Pag00000347/Pag00001556/Pag00000197/Pag00026176/Pag00045081/Pag00017910/Pag00044268/Pag00021250/Pag00044870/Pag00020082	15
BP	GO:0042221	response to chemical	30/926	156/9544	0.000190092	0.0159297	Pag00009693/Pag00039750/Pag00009694/Pag00036761/Pag00009822/Pag00039749/Pag00035176/Pag00042458/Pag00042455/Pag00042456/Pag00044792/Pag00036766/Pag00009690/Pag00025410/Pag00035175/Pag00025166/Pag00036762/Pag00009687/Pag00026615/Pag00036763/Pag00042457/Pag00000907/Pag00037523/Pag00000406/Pag00003029/Pag00030789/Pag00016197/Pag00007965/Pag00012034/Pag00010175	30
BP	GO:0010033	response to organic substance	27/926	96/9544	2.31594e-07	2.42595e-05	Pag00009693/Pag00039750/Pag00009694/Pag00036761/Pag00009822/Pag00039749/Pag00035176/Pag00042458/Pag00042455/Pag00042456/Pag00044792/Pag00036766/Pag00009690/Pag00025410/Pag00035175/Pag00036762/Pag00009687/Pag00026615/Pag00036763/Pag00042457/Pag00000907/Pag00037523/Pag00030789/Pag00016197/Pag00007965/Pag00012034/Pag00010175	27
CC	GO:0012505	endomembrane system	15/244	132/3356	0.053304	0.664603	Pag00012683/Pag00033550/Pag00033241/Pag00001823/Pag00032788/Pag00023225/Pag00011334/Pag00045018/Pag00030902/Pag00024062/Pag00004853/Pag00020523/Pag00012980/Pag00032690/Pag00034252	15
CC	GO:0000786	nucleosome	4/244	21/3356	0.0611991	0.664603	Pag00029931/Pag00014959/Pag00012623/Pag00012997	4
CC	GO:0032993	protein-DNA complex	4/244	22/3356	0.0707024	0.664603	Pag00029931/Pag00014959/Pag00012623/Pag00012997	4
CC	GO:0044815	DNA packaging complex	4/244	22/3356	0.0707024	0.664603	Pag00029931/Pag00014959/Pag00012623/Pag00012997	4
CC	GO:0005618	cell wall	14/244	73/3356	0.000602398	0.0283127	Pag00015403/Pag00017008/Pag00006985/Pag00004440/Pag00018296/Pag00020810/Pag00009334/Pag00010131/Pag00010579/Pag00022819/Pag00025225/Pag00029480/Pag00025972/Pag00030293	14
CC	GO:0030312	external encapsulating structure	14/244	73/3356	0.000602398	0.0283127	Pag00015403/Pag00017008/Pag00006985/Pag00004440/Pag00018296/Pag00020810/Pag00009334/Pag00010131/Pag00010579/Pag00022819/Pag00025225/Pag00029480/Pag00025972/Pag00030293	14
CC	GO:0071944	cell periphery	21/244	140/3356	0.00095635	0.0299656	Pag00002189/Pag00003976/Pag00001961/Pag00015403/Pag00029290/Pag00017008/Pag00006985/Pag00004440/Pag00018296/Pag00020810/Pag00009334/Pag00010131/Pag00008427/Pag00010579/Pag00022819/Pag00025225/Pag00010146/Pag00029480/Pag00034252/Pag00025972/Pag00030293	21
CC	GO:0005783	endoplasmic reticulum	13/244	70/3356	0.00129053	0.0303274	Pag00012683/Pag00033550/Pag00033241/Pag00001823/Pag00032788/Pag00023225/Pag00011334/Pag00045018/Pag00030902/Pag00024062/Pag00020523/Pag00012980/Pag00032690	13
CC	GO:0005576	extracellular region	9/244	43/3356	0.00308705	0.0580365	Pag00015403/Pag00017008/Pag00006985/Pag00009334/Pag00011269/Pag00010131/Pag00044576/Pag00019066/Pag00030293	9
CC	GO:0048046	apoplast	6/244	27/3356	0.0112178	0.175746	Pag00015403/Pag00017008/Pag00006985/Pag00009334/Pag00010131/Pag00030293	6
MF	GO:0043565	sequence-specific DNA binding	45/1323	263/14910	1.33842e-05	0.00157547	Pag00021061/Pag00010965/Pag00026860/Pag00032773/Pag00034420/Pag00002439/Pag00015849/Pag00025553/Pag00021369/Pag00006974/Pag00029913/Pag00022155/Pag00035685/Pag00028059/Pag00001200/Pag00021945/Pag00011979/Pag00001786/Pag00025098/Pag00037541/Pag00012718/Pag00038466/Pag00043980/Pag00000830/Pag00024563/Pag00002493/Pag00024985/Pag00002337/Pag00030172/Pag00002370/Pag00012950/Pag00031911/Pag00027687/Pag…	45
MF	GO:0016798	hydrolase activity, acting on glycosyl bonds	55/1323	347/14910	1.59138e-05	0.00157547	Pag00012329/Pag00001127/Pag00033688/Pag00006017/Pag00029296/Pag00028236/Pag00015403/Pag00006397/Pag00044868/Pag00000770/Pag00018027/Pag00016898/Pag00020679/Pag00033442/Pag00026878/Pag00031948/Pag00017008/Pag00030240/Pag00035477/Pag00011137/Pag00019022/Pag00008657/Pag00044264/Pag00006985/Pag00027766/Pag00005714/Pag00018510/Pag00009334/Pag00008145/Pag00004242/Pag00010131/Pag00011883/Pag00006531/Pag…	55
MF	GO:0020037	heme binding	56/1323	367/14910	4.04393e-05	0.00249383	Pag00042437/Pag00026649/Pag00035463/Pag00002544/Pag00008276/Pag00035460/Pag00026938/Pag00044588/Pag00019099/Pag00028327/Pag00000923/Pag00031795/Pag00009118/Pag00017361/Pag00007732/Pag00035461/Pag00030526/Pag00035648/Pag00027530/Pag00000967/Pag00014420/Pag00007199/Pag00013846/Pag00004974/Pag00005712/Pag00032782/Pag00027552/Pag00019812/Pag00017153/Pag00023122/Pag00026904/Pag00043094/Pag00011362/Pag…	56
MF	GO:0004553	hydrolase activity	51/1323	325/14910	4.19837e-05	0.00249383	Pag00012329/Pag00001127/Pag00033688/Pag00028236/Pag00015403/Pag00006397/Pag00044868/Pag00000770/Pag00018027/Pag00016898/Pag00020679/Pag00033442/Pag00026878/Pag00031948/Pag00017008/Pag00030240/Pag00035477/Pag00011137/Pag00019022/Pag00008657/Pag00044264/Pag00006985/Pag00027766/Pag00005714/Pag00018510/Pag00009334/Pag00008145/Pag00004242/Pag00010131/Pag00011883/Pag00006531/Pag00022189/Pag00014962/Pag…	51
MF	GO:0046906	tetrapyrrole binding	56/1323	371/14910	5.49192e-05	0.0027185	Pag00042437/Pag00026649/Pag00035463/Pag00002544/Pag00008276/Pag00035460/Pag00026938/Pag00044588/Pag00019099/Pag00028327/Pag00000923/Pag00031795/Pag00009118/Pag00017361/Pag00007732/Pag00035461/Pag00030526/Pag00035648/Pag00027530/Pag00000967/Pag00014420/Pag00007199/Pag00013846/Pag00004974/Pag00005712/Pag00032782/Pag00027552/Pag00019812/Pag00017153/Pag00023122/Pag00026904/Pag00043094/Pag00011362/Pag…	56
MF	GO:0005507	copper ion binding	16/1323	64/14910	0.000109244	0.00463506	Pag00032237/Pag00030648/Pag00033842/Pag00001629/Pag00004890/Pag00018021/Pag00013850/Pag00000382/Pag00040908/Pag00033007/Pag00008055/Pag00035419/Pag00043146/Pag00044909/Pag00028001/Pag00000126	16
MF	GO:0016705	oxidoreductase activity	48/1323	317/14910	0.000169001	0.00627418	Pag00042437/Pag00026649/Pag00035463/Pag00002544/Pag00001587/Pag00035460/Pag00026938/Pag00009842/Pag00044588/Pag00019099/Pag00028327/Pag00000923/Pag00030934/Pag00009118/Pag00003109/Pag00017361/Pag00007732/Pag00035461/Pag00030526/Pag00027530/Pag00000967/Pag00007199/Pag00013846/Pag00005712/Pag00027552/Pag00019812/Pag00017153/Pag00042009/Pag00026904/Pag00043094/Pag00013457/Pag00039384/Pag00000643/Pag…	48
MF	GO:0005506	iron ion binding	47/1323	310/14910	0.000190807	0.00629662	Pag00005063/Pag00042437/Pag00035963/Pag00026649/Pag00035463/Pag00002544/Pag00035460/Pag00010199/Pag00026938/Pag00044588/Pag00019099/Pag00028327/Pag00000923/Pag00009118/Pag00017361/Pag00007732/Pag00035461/Pag00030526/Pag00027530/Pag00000967/Pag00007199/Pag00013846/Pag00005712/Pag00027552/Pag00019812/Pag00017153/Pag00025216/Pag00026904/Pag00043094/Pag00013457/Pag00039384/Pag00000643/Pag00016744/Pag…	47
MF	GO:0004650	polygalacturonase activity	10/1323	33/14910	0.000404278	0.0120071	Pag00001127/Pag00028236/Pag00000770/Pag00030240/Pag00011883/Pag00006531/Pag00004088/Pag00025547/Pag00029858/Pag00020073	10
MF	GO:0003700	DNA-binding transcription factor activity	85/1323	460/14910	4.10007e-11	1.21772e-08	Pag00021760/Pag00021061/Pag00010965/Pag00004981/Pag00026860/Pag00032773/Pag00034420/Pag00012183/Pag00034372/Pag00002439/Pag00003016/Pag00015849/Pag00025553/Pag00002230/Pag00001008/Pag00011406/Pag00025354/Pag00021369/Pag00014606/Pag00006974/Pag00029913/Pag00022155/Pag00002692/Pag00021182/Pag00035685/Pag00020687/Pag00028059/Pag00001200/Pag00001009/Pag00021945/Pag00011979/Pag00001786/Pag00025098/Pag…	85

## Sheet: Table S7
Table S7 GO terms of DEGs between STO-OE and WT lines in the 10th leaf position
Category	GOID	Description	GeneRatio	BgRatio	pvalue	padj	geneID	Count
BP	GO:0042737	drug catabolic process	6/856	12/9405	0.000319234	0.14174	Pag00009827/Pag00033831/Pag00012329/Pag00002339/Pag00026879/Pag00040038	6
BP	GO:0006412	translation	61/856	471/9405	0.00278417	0.315888	Pag00018672/Pag00019676/Pag00013548/Pag00011806/Pag00008782/Pag00016640/Pag00028516/Pag00010192/Pag00025515/Pag00007784/Pag00007219/Pag00010786/Pag00025889/Pag00007408/Pag00024000/Pag00000203/Pag00003668/Pag00000116/Pag00005958/Pag00009006/Pag00033922/Pag00038293/Pag00007203/Pag00016233/Pag00036270/Pag00016879/Pag00000857/Pag00010989/Pag00010685/Pag00012966/Pag00007333/Pag00028605/Pag00008979/nov…	61
BP	GO:0006518	peptide metabolic process	62/856	487/9405	0.00384048	0.315888	Pag00018672/Pag00019676/Pag00013548/Pag00011806/Pag00008782/Pag00016640/Pag00028516/Pag00010192/Pag00025515/Pag00007784/Pag00007219/Pag00010786/Pag00025889/Pag00007408/Pag00024000/Pag00042907/Pag00000203/Pag00003668/Pag00000116/Pag00005958/Pag00009006/Pag00033922/Pag00038293/Pag00007203/Pag00016233/Pag00036270/Pag00016879/Pag00000857/Pag00010989/Pag00010685/Pag00012966/Pag00007333/Pag00028605/Pag…	62
BP	GO:0043043	peptide biosynthetic process	61/856	478/9405	0.00390427	0.315888	Pag00018672/Pag00019676/Pag00013548/Pag00011806/Pag00008782/Pag00016640/Pag00028516/Pag00010192/Pag00025515/Pag00007784/Pag00007219/Pag00010786/Pag00025889/Pag00007408/Pag00024000/Pag00000203/Pag00003668/Pag00000116/Pag00005958/Pag00009006/Pag00033922/Pag00038293/Pag00007203/Pag00016233/Pag00036270/Pag00016879/Pag00000857/Pag00010989/Pag00010685/Pag00012966/Pag00007333/Pag00028605/Pag00008979/nov…	61
BP	GO:0006801	superoxide metabolic process	5/856	13/9405	0.00426876	0.315888	Pag00033537/Pag00000968/Pag00006829/Pag00033374/Pag00021915	5
BP	GO:0072593	reactive oxygen species metabolic process	5/856	13/9405	0.00426876	0.315888	Pag00033537/Pag00000968/Pag00006829/Pag00033374/Pag00021915	5
BP	GO:0009607	response to biotic stimulus	8/856	32/9405	0.0066385	0.373534	Pag00029921/Pag00011367/Pag00016997/Pag00040697/Pag00042852/Pag00034680/Pag00021250/Pag00004326	8
BP	GO:0043604	amide biosynthetic process	61/856	493/9405	0.00767155	0.373534	Pag00018672/Pag00019676/Pag00013548/Pag00011806/Pag00008782/Pag00016640/Pag00028516/Pag00010192/Pag00025515/Pag00007784/Pag00007219/Pag00010786/Pag00025889/Pag00007408/Pag00024000/Pag00000203/Pag00003668/Pag00000116/Pag00005958/Pag00009006/Pag00033922/Pag00038293/Pag00007203/Pag00016233/Pag00036270/Pag00016879/Pag00000857/Pag00010989/Pag00010685/Pag00012966/Pag00007333/Pag00028605/Pag00008979/nov…	61
BP	GO:0009719	response to endogenous stimulus	16/856	93/9405	0.00925422	0.373534	Pag00030136/Pag00002401/Pag00011287/Pag00007965/Pag00027059/Pag00014274/Pag00012897/Pag00023350/Pag00026615/Pag00001886/Pag00014300/Pag00024862/Pag00016212/Pag00011379/Pag00036766/Pag00011548	16
BP	GO:0009725	response to hormone	16/856	93/9405	0.00925422	0.373534	Pag00030136/Pag00002401/Pag00011287/Pag00007965/Pag00027059/Pag00014274/Pag00012897/Pag00023350/Pag00026615/Pag00001886/Pag00014300/Pag00024862/Pag00016212/Pag00011379/Pag00036766/Pag00011548	16
CC	GO:0005840	ribosome	54/327	357/3336	0.000471291	0.0419449	Pag00018672/Pag00019676/Pag00013548/Pag00011806/Pag00008782/Pag00028516/Pag00025515/Pag00007784/Pag00007219/Pag00010786/Pag00025889/Pag00007408/Pag00024000/Pag00000116/Pag00005958/Pag00009006/Pag00033922/Pag00038293/Pag00007203/Pag00016233/Pag00036270/Pag00016879/Pag00010989/Pag00010685/Pag00012966/Pag00007333/Pag00028605/Pag00008979/novel.570/Pag00031180/Pag00032290/Pag00014839/Pag00018756/novel…	54
CC	GO:1990904	ribonucleoprotein complex	54/327	398/3336	0.0059935	0.266711	Pag00018672/Pag00019676/Pag00013548/Pag00011806/Pag00008782/Pag00028516/Pag00025515/Pag00007784/Pag00007219/Pag00010786/Pag00025889/Pag00007408/Pag00024000/Pag00000116/Pag00005958/Pag00009006/Pag00033922/Pag00038293/Pag00007203/Pag00016233/Pag00036270/Pag00016879/Pag00010989/Pag00010685/Pag00012966/Pag00007333/Pag00028605/Pag00008979/novel.570/Pag00031180/Pag00032290/Pag00014839/Pag00018756/novel…	54
CC	GO:0043228	non-membrane-bounded organelle	61/327	481/3336	0.0154153	0.342991	Pag00015891/Pag00013785/Pag00018672/Pag00019676/Pag00013548/Pag00023029/Pag00011806/Pag00008782/Pag00015372/Pag00028516/Pag00036053/Pag00011055/Pag00025515/Pag00023447/Pag00007784/Pag00007219/Pag00010786/Pag00025889/Pag00007408/Pag00024000/Pag00000116/Pag00005958/Pag00009006/Pag00033922/Pag00038293/Pag00007203/Pag00016233/Pag00036270/Pag00016879/Pag00010989/Pag00010685/Pag00012966/Pag00007333/Pag…	61
CC	GO:0043232	intracellular non-membrane-bounded organelle	61/327	481/3336	0.0154153	0.342991	Pag00015891/Pag00013785/Pag00018672/Pag00019676/Pag00013548/Pag00023029/Pag00011806/Pag00008782/Pag00015372/Pag00028516/Pag00036053/Pag00011055/Pag00025515/Pag00023447/Pag00007784/Pag00007219/Pag00010786/Pag00025889/Pag00007408/Pag00024000/Pag00000116/Pag00005958/Pag00009006/Pag00033922/Pag00038293/Pag00007203/Pag00016233/Pag00036270/Pag00016879/Pag00010989/Pag00010685/Pag00012966/Pag00007333/Pag…	61
CC	GO:0016459	myosin complex	4/327	13/3336	0.0317206	0.564626	Pag00015891/Pag00013785/Pag00023029/Pag00015372	4
CC	GO:0015629	actin cytoskeleton	5/327	25/3336	0.090944	0.999976	Pag00015891/Pag00013785/Pag00023029/Pag00015372/Pag00023447	5
CC	GO:0005576	extracellular region	7/327	43/3336	0.122024	0.999976	Pag00038876/Pag00005491/Pag00042147/Pag00020098/Pag00033766/Pag00034132/Pag00023190	7
CC	GO:0005777	peroxisome	3/327	16/3336	0.202013	0.999976	Pag00012465/Pag00018248/Pag00032364	3
CC	GO:0042579	microbody	3/327	16/3336	0.202013	0.999976	Pag00012465/Pag00018248/Pag00032364	3
CC	GO:0044430	cytoskeletal part	5/327	47/3336	0.494652	0.999976	Pag00015891/Pag00013785/Pag00023029/Pag00015372/Pag00023447	5
MF	GO:0004866	endopeptidase inhibitor activity	16/1308	35/14677	1.14535e-08	8.73328e-07	Pag00030290/Pag00045059/Pag00023812/Pag00028393/Pag00042895/Pag00000002/Pag00023813/Pag00007854/Pag00028394/Pag00007853/Pag00007855/Pag00013722/Pag00032237/Pag00027279/Pag00034964/Pag00045060	16
MF	GO:0030414	peptidase inhibitor activity	16/1308	35/14677	1.14535e-08	8.73328e-07	Pag00030290/Pag00045059/Pag00023812/Pag00028393/Pag00042895/Pag00000002/Pag00023813/Pag00007854/Pag00028394/Pag00007853/Pag00007855/Pag00013722/Pag00032237/Pag00027279/Pag00034964/Pag00045060	16
MF	GO:0061134	peptidase regulator activity	16/1308	35/14677	1.14535e-08	8.73328e-07	Pag00030290/Pag00045059/Pag00023812/Pag00028393/Pag00042895/Pag00000002/Pag00023813/Pag00007854/Pag00028394/Pag00007853/Pag00007855/Pag00013722/Pag00032237/Pag00027279/Pag00034964/Pag00045060	16
MF	GO:0061135	endopeptidase regulator activity	16/1308	35/14677	1.14535e-08	8.73328e-07	Pag00030290/Pag00045059/Pag00023812/Pag00028393/Pag00042895/Pag00000002/Pag00023813/Pag00007854/Pag00028394/Pag00007853/Pag00007855/Pag00013722/Pag00032237/Pag00027279/Pag00034964/Pag00045060	16
MF	GO:0016638	oxidoreductase activity	8/1308	16/14677	2.61132e-05	0.0015929	Pag00004566/Pag00013401/Pag00002339/Pag00008055/Pag00006325/Pag00032602/Pag00040038/Pag00005143	8
MF	GO:0003735	structural constituent of ribosome	55/1308	362/14677	5.96691e-05	0.00303318	Pag00018672/Pag00019676/Pag00013548/Pag00011806/Pag00008782/Pag00016640/Pag00028516/Pag00025515/Pag00007784/Pag00007219/Pag00010786/Pag00025889/Pag00007408/Pag00024000/Pag00000116/Pag00005958/Pag00009006/Pag00033922/Pag00038293/Pag00007203/Pag00016233/Pag00036270/Pag00016879/Pag00010989/Pag00010685/Pag00012966/Pag00007333/Pag00028605/Pag00008979/novel.570/Pag00031180/Pag00032290/Pag00014839/Pag00…	55
MF	GO:0005198	structural molecule activity	55/1308	379/14677	0.000204086	0.0088923	Pag00018672/Pag00019676/Pag00013548/Pag00011806/Pag00008782/Pag00016640/Pag00028516/Pag00025515/Pag00007784/Pag00007219/Pag00010786/Pag00025889/Pag00007408/Pag00024000/Pag00000116/Pag00005958/Pag00009006/Pag00033922/Pag00038293/Pag00007203/Pag00016233/Pag00036270/Pag00016879/Pag00010989/Pag00010685/Pag00012966/Pag00007333/Pag00028605/Pag00008979/novel.570/Pag00031180/Pag00032290/Pag00014839/Pag00…	55
MF	GO:0004857	enzyme inhibitor activity	20/1308	103/14677	0.000678182	0.0258557	Pag00030290/Pag00045059/Pag00023812/Pag00028393/Pag00042895/Pag00000002/Pag00023813/Pag00007854/Pag00028394/Pag00007853/Pag00007855/Pag00013722/Pag00032237/Pag00025972/Pag00022465/Pag00027279/Pag00034964/Pag00045060/Pag00000912/Pag00021411	20
MF	GO:0000990	transcription factor activity	4/1308	10/14677	0.00850559	0.235837	Pag00030510/Pag00030511/Pag00006364/Pag00007583	4
MF	GO:0000996	promoter selection factor activity	4/1308	10/14677	0.00850559	0.235837	Pag00030510/Pag00030511/Pag00006364/Pag00007583	4

## Sheet: Table S8
Table S8 GO terms of DEGs between STO-OE and WT lines in young stem segments
Category	GOID	Description	GeneRatio	BgRatio	pvalue	padj	geneID	Count
BP	GO:0044262	cellular carbohydrate metabolic process	28/615	127/9613	5.21152e-09	1.50247e-06	Pag00030293/Pag00003346/Pag00025216/Pag00015878/Pag00017008/Pag00017239/Pag00016726/Pag00025667/Pag00007247/Pag00017886/Pag00012394/Pag00007286/Pag00006714/Pag00026234/Pag00015360/Pag00007621/Pag00030289/Pag00010073/Pag00025653/Pag00005063/Pag00031019/Pag00002706/Pag00023190/Pag00032697/Pag00014090/Pag00029766/Pag00025891/Pag00010682	28
BP	GO:0006073	cellular glucan metabolic process	21/615	80/9613	1.70252e-08	1.50247e-06	Pag00030293/Pag00003346/Pag00015878/Pag00017008/Pag00017239/Pag00016726/Pag00025667/Pag00007247/Pag00017886/Pag00012394/Pag00006714/Pag00026234/Pag00015360/Pag00030289/Pag00010073/Pag00031019/Pag00002706/Pag00023190/Pag00014090/Pag00025891/Pag00010682	21
BP	GO:0044042	glucan metabolic process	21/615	80/9613	1.70252e-08	1.50247e-06	Pag00030293/Pag00003346/Pag00015878/Pag00017008/Pag00017239/Pag00016726/Pag00025667/Pag00007247/Pag00017886/Pag00012394/Pag00006714/Pag00026234/Pag00015360/Pag00030289/Pag00010073/Pag00031019/Pag00002706/Pag00023190/Pag00014090/Pag00025891/Pag00010682	21
BP	GO:0044264	cellular polysaccharide metabolic process	21/615	80/9613	1.70252e-08	1.50247e-06	Pag00030293/Pag00003346/Pag00015878/Pag00017008/Pag00017239/Pag00016726/Pag00025667/Pag00007247/Pag00017886/Pag00012394/Pag00006714/Pag00026234/Pag00015360/Pag00030289/Pag00010073/Pag00031019/Pag00002706/Pag00023190/Pag00014090/Pag00025891/Pag00010682	21
BP	GO:0034637	cellular carbohydrate biosynthetic process	20/615	79/9613	7.23552e-08	5.10828e-06	Pag00015878/Pag00017239/Pag00016726/Pag00025667/Pag00007247/Pag00017886/Pag00012394/Pag00007286/Pag00006714/Pag00015360/Pag00007621/Pag00030289/Pag00010073/Pag00025653/Pag00031019/Pag00002706/Pag00032697/Pag00014090/Pag00029766/Pag00010682	20
BP	GO:0030243	cellulose metabolic process	14/615	41/9613	1.16532e-07	5.87656e-06	Pag00015878/Pag00017239/Pag00016726/Pag00025667/Pag00007247/Pag00017886/Pag00006714/Pag00015360/Pag00030289/Pag00010073/Pag00031019/Pag00002706/Pag00014090/Pag00010682	14
BP	GO:0030244	cellulose biosynthetic process	14/615	41/9613	1.16532e-07	5.87656e-06	Pag00015878/Pag00017239/Pag00016726/Pag00025667/Pag00007247/Pag00017886/Pag00006714/Pag00015360/Pag00030289/Pag00010073/Pag00031019/Pag00002706/Pag00014090/Pag00010682	14
BP	GO:0005976	polysaccharide metabolic process	21/615	94/9613	3.43097e-07	1.27607e-05	Pag00030293/Pag00003346/Pag00015878/Pag00017008/Pag00017239/Pag00016726/Pag00025667/Pag00007247/Pag00017886/Pag00012394/Pag00006714/Pag00026234/Pag00015360/Pag00030289/Pag00010073/Pag00031019/Pag00002706/Pag00023190/Pag00014090/Pag00025891/Pag00010682	21
BP	GO:0016051	carbohydrate biosynthetic process	20/615	88/9613	4.86226e-07	1.27607e-05	Pag00015878/Pag00017239/Pag00016726/Pag00025667/Pag00007247/Pag00017886/Pag00012394/Pag00007286/Pag00006714/Pag00015360/Pag00007621/Pag00030289/Pag00010073/Pag00025653/Pag00031019/Pag00002706/Pag00032697/Pag00014090/Pag00029766/Pag00010682	20
BP	GO:0000271	polysaccharide biosynthetic process	15/615	52/9613	5.06089e-07	1.27607e-05	Pag00015878/Pag00017239/Pag00016726/Pag00025667/Pag00007247/Pag00017886/Pag00012394/Pag00006714/Pag00015360/Pag00030289/Pag00010073/Pag00031019/Pag00002706/Pag00014090/Pag00010682	15
CC	GO:0071944	cell periphery	25/207	142/3428	6.82334e-07	5.04927e-05	Pag00030293/Pag00003346/Pag00017008/Pag00017617/Pag00014211/Pag00010579/Pag00012394/Pag00015081/Pag00018301/Pag00026234/Pag00029480/Pag00009921/Pag00029290/Pag00022968/Pag00014207/Pag00023190/Pag00001961/Pag00026588/Pag00004440/Pag00025891/Pag00002189/Pag00020594/Pag00014969/novel.1505/Pag00014210	25
CC	GO:0005618	cell wall	15/207	74/3428	2.36232e-05	0.000582705	Pag00030293/Pag00003346/Pag00017008/Pag00017617/Pag00014211/Pag00010579/Pag00018301/Pag00026234/Pag00029480/Pag00009921/Pag00014207/Pag00023190/Pag00004440/Pag00025891/Pag00014210	15
CC	GO:0030312	external encapsulating structure	15/207	74/3428	2.36232e-05	0.000582705	Pag00030293/Pag00003346/Pag00017008/Pag00017617/Pag00014211/Pag00010579/Pag00018301/Pag00026234/Pag00029480/Pag00009921/Pag00014207/Pag00023190/Pag00004440/Pag00025891/Pag00014210	15
CC	GO:0031225	anchored component of membrane	4/207	10/3428	0.00203247	0.0376008	Pag00030719/Pag00029290/Pag00001961/Pag00008495	4
CC	GO:0005576	extracellular region	8/207	46/3428	0.00549646	0.0682744	Pag00030293/Pag00003346/Pag00017008/Pag00038874/Pag00026234/Pag00023190/Pag00038876/Pag00025891	8
CC	GO:0048046	apoplast	6/207	28/3428	0.00553576	0.0682744	Pag00030293/Pag00003346/Pag00017008/Pag00026234/Pag00023190/Pag00025891	6
CC	GO:0000145	exocyst	6/207	37/3428	0.0217312	0.160811	Pag00015081/Pag00022968/Pag00002189/Pag00020594/Pag00014969/novel.1505	6
CC	GO:0005938	cell cortex	6/207	37/3428	0.0217312	0.160811	Pag00015081/Pag00022968/Pag00002189/Pag00020594/Pag00014969/novel.1505	6
CC	GO:0044448	cell cortex part	6/207	37/3428	0.0217312	0.160811	Pag00015081/Pag00022968/Pag00002189/Pag00020594/Pag00014969/novel.1505	6
CC	GO:0099568	cytoplasmic region	6/207	37/3428	0.0217312	0.160811	Pag00015081/Pag00022968/Pag00002189/Pag00020594/Pag00014969/novel.1505	6
MF	GO:0016759	cellulose synthase activity	14/947	34/15017	6.06518e-09	8.27897e-07	Pag00015878/Pag00017239/Pag00016726/Pag00025667/Pag00007247/Pag00017886/Pag00006714/Pag00015360/Pag00030289/Pag00010073/Pag00031019/Pag00002706/Pag00014090/Pag00010682	14
MF	GO:0016760	cellulose synthase (UDP-forming) activity	14/947	34/15017	6.06518e-09	8.27897e-07	Pag00015878/Pag00017239/Pag00016726/Pag00025667/Pag00007247/Pag00017886/Pag00006714/Pag00015360/Pag00030289/Pag00010073/Pag00031019/Pag00002706/Pag00014090/Pag00010682	14
MF	GO:0046527	glucosyltransferase activity	21/947	86/15017	5.66868e-08	5.1585e-06	Pag00030293/Pag00003346/Pag00015878/Pag00017008/Pag00017239/Pag00016726/Pag00025667/Pag00007247/Pag00017886/Pag00012394/Pag00006714/Pag00026234/Pag00015360/Pag00030289/Pag00010073/Pag00031019/Pag00002706/Pag00023190/Pag00014090/Pag00025891/Pag00010682	21
MF	GO:0016705	oxidoreductase activity	45/947	335/15017	1.21027e-06	6.25067e-05	Pag00025271/Pag00028194/Pag00002544/Pag00014583/Pag00006653/Pag00031054/Pag00012331/Pag00022869/Pag00010739/Pag00009664/Pag00026649/Pag00027237/Pag00028677/Pag00005712/Pag00006786/Pag00026938/Pag00006924/Pag00010745/Pag00039327/Pag00016989/Pag00022025/Pag00035461/Pag00004513/Pag00016482/Pag00031060/Pag00045452/Pag00006281/Pag00019278/Pag00009118/Pag00008339/Pag00022067/Pag00030526/Pag00014879/Pag…	45
MF	GO:0005506	iron ion binding	44/947	325/15017	1.28264e-06	6.25067e-05	Pag00025271/Pag00028194/Pag00025216/Pag00002544/Pag00014583/Pag00006653/Pag00031054/Pag00012331/Pag00022869/Pag00010739/Pag00026649/Pag00027237/Pag00028677/Pag00005712/Pag00006786/Pag00026938/Pag00006924/Pag00010745/Pag00005063/Pag00039327/Pag00016989/Pag00035461/Pag00004513/Pag00016482/Pag00031060/Pag00045452/Pag00006281/Pag00019278/Pag00009118/Pag00008339/Pag00022067/Pag00030526/Pag00014879/Pag…	44
MF	GO:0020037	heme binding	49/947	381/15017	1.48373e-06	6.25067e-05	Pag00025271/Pag00015769/Pag00018067/Pag00028194/Pag00002544/Pag00014583/Pag00006653/Pag00031054/Pag00012331/Pag00022869/Pag00035243/Pag00014420/Pag00010739/Pag00026649/Pag00027237/Pag00028677/Pag00005712/Pag00030216/Pag00006786/Pag00026938/Pag00006924/Pag00010745/Pag00039327/Pag00016989/Pag00035461/Pag00004513/Pag00016482/Pag00031060/Pag00021707/Pag00045452/Pag00006281/Pag00019278/Pag00009118/Pag…	49
MF	GO:0035251	UDP-glucosyltransferase activity	15/947	57/15017	1.60274e-06	6.25067e-05	Pag00015878/Pag00017239/Pag00016726/Pag00025667/Pag00007247/Pag00017886/Pag00012394/Pag00006714/Pag00015360/Pag00030289/Pag00010073/Pag00031019/Pag00002706/Pag00014090/Pag00010682	15
MF	GO:0046906	tetrapyrrole binding	49/947	385/15017	2.00786e-06	6.85181e-05	Pag00025271/Pag00015769/Pag00018067/Pag00028194/Pag00002544/Pag00014583/Pag00006653/Pag00031054/Pag00012331/Pag00022869/Pag00035243/Pag00014420/Pag00010739/Pag00026649/Pag00027237/Pag00028677/Pag00005712/Pag00030216/Pag00006786/Pag00026938/Pag00006924/Pag00010745/Pag00039327/Pag00016989/Pag00035461/Pag00004513/Pag00016482/Pag00031060/Pag00021707/Pag00045452/Pag00006281/Pag00019278/Pag00009118/Pag…	49
MF	GO:0043531	ADP binding	40/947	328/15017	4.63722e-05	0.00140662	Pag00034839/novel.1490/Pag00037018/Pag00040913/Pag00033045/Pag00043663/Pag00041219/Pag00016807/Pag00024974/Pag00027546/novel.894/Pag00010621/Pag00046334/Pag00038689/Pag00041809/Pag00023454/Pag00034443/Pag00038395/Pag00044681/Pag00034122/Pag00029779/Pag00031617/Pag00031615/Pag00029169/Pag00034117/Pag00036168/Pag00030949/Pag00034840/Pag00034363/Pag00037861/Pag00026104/Pag00027047/novel.360/Pag00031…	40
MF	GO:0016757	transferase activity	50/947	465/15017	0.000149422	0.00407921	Pag00030293/Pag00003346/Pag00015878/Pag00017008/Pag00017239/Pag00036431/Pag00015005/Pag00021327/Pag00016726/Pag00025667/Pag00037491/Pag00007247/Pag00017886/Pag00035124/Pag00012394/Pag00006714/Pag00030145/Pag00002939/Pag00009404/Pag00026234/Pag00028520/Pag00008511/Pag00015360/Pag00030289/Pag00042003/Pag00010073/Pag00024222/Pag00037052/Pag00031019/Pag00002706/Pag00023190/Pag00019722/Pag00010295/Pag…	50

## Sheet: Table S9
Table S9 DEGs involved in the photosynthesis and growth in the 1st leaf position
gene_id	STO_1	WT_1
PPL2	1113.32	460.458
PQL2-1	745.692	362.067
PQL2-2	581.236	311.84
PSAD-2	11301	5244.27
PSAG-1	2531.99	947.108
PSAG-2	11490.8	5231.31
PSAK	3384.5	1644
PSAN-1	5029.62	2020.35
PSAN-2	7799.87	3466.44
PSB27-1	984.176	359.86
PSB27-2	3034.73	1173.19
PSB28	1885	787.988
PsbP-1	296.442	151.789
PsbP-2	816.703	398.549
PSBR	3833.45	1603.46
PSBX-1	3918.61	1681.31
PSBX-2	13405.8	5730.78
PSI-H	17225.7	7683.47
SAUR14	340.876	129.443
SAUR20-1	235.079	101.942
SAUR20-2	242.626	79.7969
SAUR50	351.247	163.578
SAUR66	562.859	179.958
SAUR75	63.9351	13.3495
THF1	3033.33	1599.79
YCF32	7224.15	2838.31
CYCP4;1	482.572	240.018
PSAO	7792.86	3024.92

## Sheet: Table S10
Table S10 DEGs involved in the photosynthesis and growth in the 5th leaf position
gene_id	STO_5	WT_5
AIR12	104.439	40.1839
CYCD3;1	545.888	232.57
CYCD6;1	91.5124	3.04329
CYP71A25	315.703	119.246
ERF1	0.331251	6.98688
ERF5	394.713	1452.84
ERF9	78.3287	224.949
GASA6	8831	3086.24
GATA1	698.228	373.841
GATA12	166.04	35.5429
GATA9	1080.27	522.049
GIF1	389.72	227.079
GNC	586.353	357.522
GRF1	181.863	75.486
GRF2	2019.36	1307.94
GRF8	248.594	96.979
LBD21	39.8514	7.84912
POC1-1	1014.62	423.573
POC1-2	729.12	288.49
SAG14	43.9271	217.569
SAG21-1	712.444	3270.64
SAG21-2	128.561	475.46
SAUR14	313.487	58.3676
SAUR20	233.002	43.4555
THF1	1803.51	2550.25
WOX1	106.964	0.976384
XTH8	475.893	93.9609
XTH9-1	5124.06	1835.51
XTH9-2	1285.3	209.187

## Sheet: Table S11
Table S11 DEGs involved in the photosynthesis and growth in the 10th leaf position
gene_id	STO_10	WT_10
AHP1	1277.83	786.749
AHP4	12.2525	0.471073
ARF11	273.861	125.39
CYCD1;1	347.168	209.208
GRF5	29.5325	8.2775
GRF8	171.209	40.1256
HY4	3831.23	2408.33
HYH	111.182	28.4161
LAX3	575.126	293.279
LHCB2.1	47720.7	25178
LHY1-1	9966.03	1533.11
LHY1-2	16994.5	2717.16
PHYB	967.957	570.304
PIF3	654.243	97.2269
PSAD-2	33800.3	19158.7
PSB28	1719.87	1032.7
PSBR	8053.69	4648.72
RCA	48513.5	28040.3
RUP2-1	461.171	189.575
RUP2-2	522.566	291.932
SAG21	872.972	1590.1
SAUR72	91.017	26.2625
SPA1	2814.84	1833.7
SPA2	1052.11	655.249
TCP7-1	480.898	251.47
TCP7-2	1227.08	799.466
WAKL1	385.553	147.346

## Sheet: Table S12
Table S12 DEGs involved in the photosynthesis and growth in young stem segments
gene_id	STO_10	WT_10
CESA9-1	2844.91	1494.65
CESA9-2	2242.91	1505.54
CRF4-1	984.927	320.437
CRF4-2	241.389	128.882
GATA4	706.117	286.447
HEMA1	5244.05	3248.95
IXR1-1	3272.26	1552.7
IXR1-2	1324.9	791.806
LEW2	563.732	192.18
LHY1	2530.44	1318.22
MIOX1	8993.6	3159.05
MIOX4	349.227	32.3803
MUR10	308.039	139.083
NWS2	964.871	380.097
PRC1-1	5971.27	2680
PRC1-2	1472.04	793.502
RCA	10311	5112.53
RHD7	283.213	57.7699
RSW1	3684.95	2188.64
XTH16-1	1094.22	285.871
XTH16-2	4025.28	1841.64
XTH5	4084.2	2046.32
XTH8	1873.23	625.063
XTH9	3346.34	1108.51
XTR6	475.31	101.627
